# Supplementary material for: Molecular basis for multidrug efflux by an anaerobic-associated RND transporter
Source: Nat Commun. 2025 Dec 3;16:10601. doi: 10.1038/s41467-025-65565-7 (PMC12675537; doi:10.1038/s41467-025-65565-7)
Supplement: Supplementary file 6 — Source data [file 41467_2025_65565_MOESM6_ESM.xlsx]

## Sheet: Figure 3D
Fluorescence Polarisation Data
MdtFWT								1 mM R6G Control
[MdtFWT] (mM)	Polarisation (mP)	Standard Deviation	n	DmP	Prop. SD			[MdtFWT] (mM)	Polarisation (mP)	Standard Deviation
25	25.53	3.22786	3	0.25	5.75623			0	25.28	4.76603
50	30.2033	6.33761	3	4.92333	7.92972			0	19.67	1.79253
100	40.1933	1.93471	3	14.9133	5.14375
250	80.3567	3.26184	3	55.0767	5.77535
500	101.877	3.61724	3	76.5967	5.98327
1000	146.593	3.79762	3	121.313	6.09401
2000	179.86	9.64132	3	154.58	10.755
3000	198.387	22.7307	3	178.717	22.8013
6000	196.48	3.67848	3	176.81	4.09199
10000	223.367	5.24127	3	198.087	7.08421
MdtFV610F								1 mM R6G Control
[MdtFV610F] (mM)	Polarisation (mP)	Standard Deviation	n	DmP	Prop. SD			[MdtFWT] (mM)	Polarisation (mP)	Standard Deviation
50	74.33	9.89456	3	27.9067	9.97977			0	46.4233	1.30128
100	112.79	15.0657	3	66.3667	15.1218			0	33.3733	1.85052
250	168.617	15.4596	3	122.193	15.5142
500	244.833	11.5515	3	198.41	11.6246
1000	300.147	21.6156	3	253.723	21.6547
2000	346.49	2.28217	3	300.067	2.6271
5000	403.167	3.97975	3	356.743	4.1871
10000	322.713	2.6744	3	289.34	3.25221

## Sheet: Figure 5B
Nile Red Efflux Assay Data
Time (s)	MdtFWT					MdtFD408A					AcrBWT					MdtFV610F						Best-fit values	MdtFWT	MdtFD408A	AcrBWT	MdtFV610F
	Repeat 1	Repeat 2	Repeat 3	Mean	SEM	Repeat 1	Repeat 2	Repeat 3	Mean	SEM	Repeat 1	Repeat 2	Repeat 3	Mean	SEM	Repeat 1	Repeat 2	Repeat 3	Mean	SEM		Y0	82.54	87.9	85.38	83.05
0	114.932	103.051	100.549	106.178	4.43644	104.62	105.979	102.98	104.526	0.866984	100.427	100.666	100.446	100.513	0.0765928	100.201	103.694	106.457	103.451	1.80998		Plateau	58.84	75.93	46.74	53.53
1	114.844	103.602	100.696	106.381	4.31391	104.367	105.271	102.572	104.07	0.793185	100.141	100.798	100.657	100.532	0.199865	100.319	103.668	106.492	103.493	1.78414		K	0.03322	0.006037	0.081	0.02968
2	115.404	104.543	101.258	107.069	4.27432	104.144	105.235	102.529	103.969	0.786049	100.619	100.67	100.636	100.641	0.015003	100.581	103.988	106.443	103.671	1.69967		Half Life	20.86	114.8	8.557	23.36
3	115.005	104.878	101.219	107.034	4.12307	104.216	105.495	102.477	104.062	0.87441	100.408	100.395	100.548	100.45	0.0490364	100.875	103.911	106.293	103.693	1.56776		95% CI (profile likelihood)
4	115.037	105.292	101.591	107.307	4.01015	104.028	105.461	102.47	103.986	0.863681	100.475	100.645	100.697	100.606	0.0668873	100.83	103.776	106.216	103.607	1.55706		Y0	81.79 to 83.30	87.02 to 88.85	84.32 to 86.46	82.19 to 83.93
5	114.88	105.411	101.864	107.385	3.88471	103.857	105.059	102.319	103.745	0.793215	100.518	100.66	100.716	100.632	0.0589286	101.2	103.931	105.735	103.622	1.3182		Plateau	58.61 to 59.06	55.04 to 79.04	46.58 to 46.90	53.22 to 53.82
6	114.618	105.623	101.764	107.335	3.80785	103.623	104.76	102.156	103.513	0.753531	100.31	100.509	100.455	100.425	0.0595248	101.322	104.057	105.841	103.74	1.31415		K	0.03127 to 0.03528	0.001491 to 0.01086	0.07737 to 0.08480	0.02801 to 0.03141
7	113.952	105.837	102.22	107.336	3.46858	103.789	104.532	102.155	103.492	0.702133	100.519	100.526	100.665	100.57	0.0472799	101.508	103.957	105.456	103.64	1.15064		Half Life	19.65 to 22.17	63.81 to 464.8	8.173 to 8.958	22.07 to 24.74
8	113.433	106.022	102.486	107.313	3.22537	103.658	104.413	102.251	103.441	0.633514	100.136	100.629	100.511	100.426	0.14857	101.93	103.632	105.222	103.595	0.950486		Tau	28.35 to 31.98	92.05 to 670.6	11.79 to 12.92	31.83 to 35.70
9	112.773	106.291	102.562	107.208	2.98308	103.516	104.386	102.016	103.306	0.691942	100.469	100.747	100.44	100.552	0.0979672	102.042	103.536	105.226	103.601	0.919772		Goodness of Fit
10	112.388	106.34	102.96	107.229	2.75747	103.578	104.44	101.969	103.329	0.72429	100.117	100.521	100.957	100.532	0.242706	102.101	103.103	105.052	103.419	0.866452		Degrees of Freedom	592	594	580	594
11	112.263	106.368	103.187	107.272	2.65871	103.376	104.054	101.986	103.139	0.608755	100.043	100.456	100.838	100.446	0.229585	102.133	102.853	104.937	103.308	0.840772		R squared	0.9107	0.3464	0.9404	0.9178
12	111.764	106.382	102.849	106.998	2.59214	103.174	104.18	101.841	103.065	0.677511	100.279	100.312	100.789	100.46	0.164768	101.877	102.695	105.176	103.249	0.991886
13	111.795	105.843	103.483	107.04	2.47308	103.22	104.183	101.833	103.079	0.682219	100.281	100.442	100.552	100.425	0.0788316	101.998	102.49	104.665	103.051	0.819371
14	111.197	105.894	103.434	106.841	2.29049	102.979	104.048	101.94	102.989	0.608634	99.9176	100.302	100.427	100.215	0.153161	102.015	102.281	104.808	103.035	0.88998
15	111.178	105.601	103.203	106.661	2.36235	103.049	103.693	101.665	102.802	0.598498	99.9814	100.136	100.383	100.167	0.116926	101.99	101.966	105.394	103.117	1.13873
16	110.988	106.027	103.203	106.739	2.27529	102.724	103.739	101.588	102.684	0.621184	99.8767	100.268	100.434	100.193	0.165239	101.684	101.974	105.108	102.922	1.09626
17	110.888	105.801	102.718	106.469	2.38197	102.682	103.641	101.624	102.649	0.582468	100.383	100.184	100.658	100.408	0.137391	101.842	101.911	105.196	102.983	1.10661
18	110.806	105.512	102.599	106.306	2.40228	102.732	103.485	101.594	102.604	0.549521	100.075	99.9551	100.758	100.263	0.250138	101.867	101.67	105.052	102.863	1.09595
19	110.752	105.466	102.181	106.133	2.49657	102.558	103.196	101.769	102.508	0.412718	99.9361	100.03	100.75	100.239	0.257128	101.944	101.333	104.748	102.675	1.0516
20	110.232	105.552	101.518	105.767	2.51778	102.553	103.068	101.627	102.416	0.421522	100.145	100.048	100.494	100.229	0.135621	102.01	101.283	104.728	102.674	1.04857
21	109.933	105.429	101.035	105.466	2.56873	102.217	102.974	101.717	102.303	0.365342	100.065	100.226	100.335	100.208	0.0784445	101.834	101.212	104.318	102.455	0.948856
22	109.537	105.36	100.632	105.176	2.57237	102.34	102.878	101.762	102.327	0.322228	100.147	99.9605	100.56	100.223	0.177232	102.062	100.875	104.295	102.411	1.00262
23	109.087	105.244	100.598	104.976	2.45421	102.169	102.651	101.593	102.138	0.305942	100.116	100.051	100.417	100.195	0.112978	102.014	100.882	104.242	102.379	0.986931
24	108.411	105.4	100.579	104.797	2.28101	102.167	102.346	101.701	102.071	0.192251	100.228	100.039	100.921	100.396	0.268145	102.084	100.623	103.93	102.212	0.956968
25	108.033	104.867	100.531	104.477	2.17448	102.06	102.669	101.711	102.147	0.279884	100.124	100.146	100.336	100.202	0.0675048	101.886	100.705	104.041	102.211	0.976713
26	107.946	104.935	100.501	104.461	2.16198	101.923	102.418	101.708	102.016	0.209965	100.684	100.09	100.399	100.391	0.171468	101.804	100.591	103.805	102.067	0.936814
27	107.368	105.199	100.498	104.355	2.02762	101.967	102.284	101.562	101.938	0.208824	100.373	99.9349	100.533	100.281	0.178858	101.721	100.546	103.597	101.955	0.888207
28	106.98	104.896	100.714	104.197	1.84234	101.741	101.97	101.676	101.795	0.0893915	100.693	99.9711	100.309	100.324	0.208411	101.587	100.313	103.648	101.849	0.971757
29	106.59	105.068	100.326	103.995	1.88604	101.852	101.907	101.677	101.812	0.0694335	100.47	99.8449	100.464	100.26	0.207399	101.418	100.086	103.268	101.591	0.922562
30	106.176	104.64	100.851	103.889	1.58259	101.784	101.85	101.715	101.783	0.0390325	100.312	100.124	100.787	100.408	0.197028	101.281	100.133	103.415	101.609	0.96151
31	105.464	104.615	100.602	103.56	1.49934	101.726	101.693	101.729	101.716	0.0115725	100.497	100.054	100.548	100.366	0.156971	101.175	99.8782	103.091	101.382	0.933227
32	105.179	104.553	100.664	103.465	1.41248	101.555	101.647	101.743	101.648	0.054043	100.387	100.038	100.581	100.335	0.15875	101.27	99.525	103.4	101.398	1.12036
33	105.103	104.248	100.985	103.445	1.25474	101.477	101.416	101.74	101.544	0.0996577	100.427	100.144	100.544	100.371	0.118745	100.669	99.3816	102.828	100.96	1.0053
34	104.739	104.154	100.708	103.2	1.25754	101.329	101.389	101.712	101.476	0.118837	100.107	100.122	100.424	100.218	0.103046	100.764	99.0713	102.967	100.934	1.12767
35	104.376	103.699	100.502	102.859	1.19483	101.283	101.275	101.672	101.41	0.131089	99.6571	99.9432	100.329	99.9763	0.194574	100.771	99.202	102.672	100.882	1.00334
36	104.185	103.366	100.56	102.704	1.09756	101.409	101.168	101.506	101.361	0.100361	99.8522	100.184	100.638	100.225	0.227785	100.799	99.1047	102.787	100.897	1.0642
37	103.874	103.856	100.422	102.717	1.14774	101.32	101.191	101.66	101.391	0.139872	99.7765	100.06	100.295	100.044	0.149815	100.632	98.8676	102.926	100.809	1.17497
38	103.363	104.056	100.041	102.486	1.23918	101.217	101.09	101.42	101.242	0.096141	99.9815	100.095	100.335	100.137	0.104361	100.517	99.0514	102.414	100.661	0.973271
39	103.377	103.952	100.279	102.536	1.14045	101.055	100.95	101.505	101.17	0.170362	99.9168	100.134	100.486	100.179	0.16567	100.378	99.0874	102.115	100.527	0.877078
40	102.905	104.032	100.461	102.466	1.05396	101.046	100.894	101.478	101.139	0.175157	100.222	100.106	100.136	100.155	0.0349025	100.326	99.4024	101.745	100.491	0.681244
41	102.43	103.644	100.25	102.108	0.99309	100.906	100.936	101.132	100.991	0.0708575	99.9322	100.143	100.175	100.083	0.0762366	100.143	99.3856	101.567	100.365	0.639274
42	102.286	103.388	100.179	101.951	0.941375	100.696	100.709	100.912	100.772	0.0700672	99.9355	100.174	100.239	100.116	0.0922448	100.083	99.7454	101.129	100.319	0.416593
43	102	103.42	100.193	101.871	0.933906	100.766	100.494	100.9	100.72	0.119601	99.9843	99.9557	100.125	100.022	0.0523129	99.8731	99.979	101.042	100.298	0.373174
44	101.285	102.709	100.177	101.39	0.732768	100.667	100.403	100.877	100.649	0.137102	100.017	99.9761	100.034	100.009	0.0171368	100.062	100.197	100.684	100.315	0.18876
45	101.304	102.789	99.8252	101.306	0.855495	100.573	100.298	100.552	100.474	0.0884932	99.9573	99.9569	100.224	100.046	0.0890191	99.8308	100.481	100.657	100.323	0.251242
46	100.925	101.975	99.4884	100.796	0.720622	100.634	100.211	100.508	100.451	0.12559	99.7542	99.8578	99.9406	99.8508	0.0539214	99.7004	100.605	100.684	100.33	0.315577
47	100.637	101.41	99.8103	100.619	0.461886	100.244	100.284	100.338	100.289	0.0273478	99.968	99.9668	100.267	100.067	0.100009	99.8427	100.879	100.218	100.313	0.303001
48	100.851	101.125	99.5118	100.496	0.49831	100.25	100.266	100.544	100.353	0.0954356	99.8164	100.162	100.094	100.024	0.105817	99.828	100.647	100.362	100.279	0.23998
49	100.323	100.858	99.4454	100.209	0.41183	100.179	100.066	100.135	100.127	0.0327234	99.948	99.866	100.623	100.146	0.239835	99.7622	100.108	100.338	100.069	0.167462
50	99.9806	100.447	99.7192	100.049	0.213006	100.024	100.039	100.16	100.074	0.0429233	99.8488	100.132	100.377	100.119	0.152495	99.9704	99.9756	100.061	100.002	0.0293877
51	100	100	100	100	0	100	100	100	100	0	100	100	100	100	0	100	100	100	100	0
52	80.3595	75.6296	78.7124	78.2338	1.38623	92.0287	85.0054	85.8499	87.628	2.2138	74.762	75.8085	79.9565	76.8423	1.58613	84.7273	78.9369	77.4438	80.3693	2.22122
53	80.5707	75.0382	77.5759	77.7282	1.59892	91.859	84.9205	84.4745	87.0847	2.39064	73.192	74.5503	78.0974	75.2799	1.46231	80.8799	78.2376	77.048	78.7218	1.13234
54	80.1078	76.0506	77.3028	77.8204	1.19946	91.7667	84.6442	84.2971	86.9027	2.43408	71.7373	73.1736	76.7243	73.8784	1.48212	79.8781	78.6435	76.2819	78.2678	1.05497
55	79.492	77.6764	77.0424	78.0703	0.734062	91.7577	84.5659	84.6142	86.9793	2.38927	69.9558	71.87	75.3966	72.4074	1.59347	79.1892	78.8867	75.9585	78.0115	1.0302
56	78.9227	77.9543	76.3378	77.7383	0.753993	91.5245	84.7299	84.6022	86.9522	2.28643	67.9674	70.5426	73.9128	70.8076	1.72139	78.3743	77.2931	75.7082	77.1252	0.774207
57	78.6476	78.0095	75.8941	77.5171	0.832131	91.6035	84.5615	84.4384	86.8678	2.36812	66.4466	69.3033	72.1855	69.3118	1.65667	78.001	76.7442	75.2842	76.6764	0.784996
58	78.0924	75.4429	75.656	76.3971	0.849865	91.3903	84.4825	84.2605	86.7111	2.34048	64.8793	67.8971	70.3204	67.6989	1.57384	77.3206	76.4362	74.797	76.1846	0.739292
59	78.0116	73.9807	75.3744	75.7889	1.18194	91.4236	84.2717	83.9938	86.563	2.4316	63.2547	66.7609	69.1729	66.3962	1.71815	77.0693	76.1654	74.1523	75.7957	0.862119
60	77.6617	72.9226	74.9057	75.1633	1.37413	91.3924	84.2935	83.9232	86.5364	2.43037	61.7416	65.3978	67.8675	65.0023	1.77941	76.3684	75.6558	73.2306	75.085	0.949718
61	77.3068	72.3282	74.7185	74.7845	1.43757	91.3074	84.4394	84.0746	86.6071	2.3525	60.3599	64.2637	66.4491	63.6909	1.78097	75.8971	75.3973	72.7037	74.666	0.991695
62	76.5895	71.9619	74.3613	74.3042	1.33617	91.2065	84.3546	84.0209	86.5274	2.34156	58.9643	63.1013	65.2018	62.4225	1.83231	74.9926	74.7904	71.9281	73.9037	0.989531
63	76.439	71.5161	73.8037	73.9196	1.42228	91.071	83.9428	84.0767	86.3635	2.35408	57.9393	62.0175	63.5846	61.1805	1.68254	74.135	74.5555	71.2329	73.3078	1.04454
64	75.6004	71.1396	73.1529	73.2976	1.28976	91.0933	84.1757	84.1127	86.4605	2.31643	57.236	60.695	62.4925	60.1412	1.5425	73.541	74.1102	70.8234	72.8248	1.01415
65	75.3976	70.8404	73.0262	73.0881	1.3159	90.9845	83.8529	84.1732	86.3369	2.32567	56.0806	59.9905	61.5161	59.1958	1.61865	72.75	73.7607	70.538	72.3496	0.951598
66	74.8969	70.7058	72.4313	72.678	1.21614	90.8878	83.6086	84.1355	86.2106	2.34351	55.4332	58.7656	60.4726	58.2238	1.47977	72.3513	73.2692	69.9908	71.8704	0.976465
67	74.4664	70.3511	71.9013	72.2396	1.19997	90.923	83.6783	83.9779	86.1931	2.36655	54.7814	58.0535	59.3062	57.3804	1.34885	71.6341	72.8809	69.3718	71.2956	1.02703
68	74.1985	70.0329	71.7066	71.9793	1.21022	90.7719	83.6119	83.976	86.1199	2.32836	54.1191	57.3634	58.2339	56.5721	1.25199	71.2493	72.4744	68.7863	70.8367	1.08449
69	73.7431	69.6785	71.3037	71.5751	1.18116	90.6944	83.6455	84.1197	86.1532	2.27472	53.2912	56.4439	57.7904	55.8418	1.33322	70.5505	72.0071	68.4421	70.3332	1.03483
70	73.2598	69.2778	70.9387	71.1588	1.15476	90.652	83.4746	84.1988	86.1085	2.28138	52.9207	55.7321	56.8846	55.1791	1.17718	69.9242	71.46	67.9825	69.7889	1.00615
71	73.0597	68.9686	70.503	70.8438	1.19324	90.7216	83.5414	84.1624	86.1418	2.29691	52.2348	55.2923	56.2465	54.5912	1.21	69.6489	70.9946	67.5201	69.3879	1.01144
72	72.6951	68.5236	70.2727	70.4971	1.20945	90.8709	83.4813	83.9279	86.0934	2.39223	51.8079	54.6949	55.5526	54.0184	1.13268	68.975	70.6337	67.1222	68.9103	1.01421
73	72.0975	68.4466	70.0074	70.1838	1.05763	91.1949	83.5208	83.8216	86.1791	2.50939	51.4217	54.0777	55.0954	53.5316	1.09509	68.8426	70.1082	66.8158	68.5889	0.958852
74	71.7016	68.0843	69.4704	69.7521	1.05368	91.226	83.6098	83.8037	86.2132	2.50704	50.9982	53.5299	54.5854	53.0378	1.06438	68.4239	69.6694	66.0163	68.0366	1.07219
75	71.4145	67.8678	69.0936	69.4586	1.03997	90.7499	83.4744	83.8356	86.0199	2.36728	50.7333	53.1769	54.0215	52.6439	0.985914	68.056	69.202	65.92	67.726	0.961684
76	71.1425	67.4152	68.9564	69.1714	1.08133	90.6078	83.3546	83.5514	85.8379	2.38561	50.3548	52.7032	53.8209	52.293	1.02138	67.8348	68.8568	65.3475	67.3464	1.04206
77	70.5601	67.1689	68.459	68.7293	0.988246	90.3668	83.2915	83.6339	85.7641	2.30347	50.2162	52.1951	53.5001	51.9705	0.954601	67.5465	68.5569	64.849	66.9841	1.1067
78	70.3918	67.0163	68.144	68.5174	0.992156	90.3316	83.2164	83.5969	85.715	2.31095	49.794	52.0156	53.2625	51.6907	1.01437	67.0428	68.082	64.8115	66.6455	0.964789
79	69.9956	66.7368	67.7247	68.1523	0.964738	90.3351	83.3393	83.4717	85.7154	2.31018	49.6256	51.6616	52.7631	51.3501	0.919008	66.7395	67.5903	64.3267	66.2188	0.977424
80	69.6905	66.4303	67.4578	67.8595	0.962355	90.2211	83.3215	83.3051	85.6159	2.30261	49.2723	51.2006	52.5184	50.9971	0.942562	66.533	67.4809	64.032	66.0153	1.02871
81	69.5059	66.0181	67.6554	67.7265	1.00747	90.5125	83.2339	83.5231	85.7565	2.37948	49.1772	51.1159	52.1486	50.8139	0.870936	66.0241	67.119	63.6503	65.5978	1.02375
82	69.1882	65.8319	67.0211	67.3471	0.982512	90.2141	83.5338	83.2225	85.6568	2.2804	48.9842	50.688	51.806	50.4927	0.820415	65.9142	66.6365	63.4463	65.3323	0.965819
83	68.6554	65.5418	66.7387	66.9786	0.906784	90.0763	83.2962	83.4563	85.6096	2.23384	48.8091	50.4763	51.7362	50.3405	0.847709	65.3673	66.2896	63.0775	64.9115	0.954867
84	68.2913	65.3829	66.5415	66.7386	0.845363	89.9407	82.9925	83.2322	85.3885	2.27718	48.3573	50.2512	51.3497	49.9861	0.873958	65.0669	66.0517	62.8113	64.6433	0.959096
85	67.9773	65.1962	66.3307	66.5014	0.807374	90.1839	82.9308	83.2361	85.4503	2.36844	48.5041	50.1207	51.213	49.946	0.786869	64.9408	65.6523	62.3879	64.327	0.991058
86	67.8769	64.7522	66.0107	66.2133	0.907668	89.9859	83.0201	83.1287	85.3782	2.30403	48.3787	49.8634	50.934	49.7254	0.740877	64.512	65.4603	62.2999	64.0908	0.936316
87	67.3901	64.7158	65.7067	65.9375	0.780573	89.9765	83.4938	83.1542	85.5415	2.21967	48.244	49.7665	50.9514	49.6539	0.783581	64.3688	65.181	61.8357	63.7951	1.00741
88	67.4742	64.4583	65.5435	65.8253	0.881951	89.751	83.2189	83.1421	85.3706	2.19027	48.1091	49.4611	50.7754	49.4485	0.769744	64.0361	64.8391	61.3899	63.4217	1.04203
89	66.946	64.3156	65.2968	65.5195	0.767452	89.8064	82.9106	83.0625	85.2598	2.27371	47.9964	49.3414	50.6329	49.3236	0.761137	63.6534	64.4915	61.4267	63.1905	0.914493
90	66.8896	64.2202	64.9819	65.3639	0.793903	89.8891	82.7603	82.9351	85.1948	2.34767	47.8436	49.1952	50.5715	49.2034	0.787496	63.6075	64.1194	61.1031	62.9433	0.93189
91	66.4984	63.7873	64.8933	65.0597	0.787061	89.7984	82.748	83.0947	85.2137	2.29454	47.7954	49.1072	50.6814	49.1947	0.834265	63.3295	63.939	60.8956	62.7214	0.929685
92	66.3701	64.0421	64.5779	64.9967	0.703913	89.7852	82.7671	82.9098	85.154	2.31595	47.7127	49.0512	50.4667	49.0769	0.795113	63.3139	63.4107	60.7855	62.5034	0.859389
93	65.9937	63.4699	64.5239	64.6625	0.731855	89.7768	82.639	82.9489	85.1216	2.32934	47.5091	48.8178	50.1054	48.8108	0.749484	62.9076	63.075	60.2522	62.0783	0.914312
94	65.8085	63.3252	64.1882	64.4406	0.727894	89.6531	82.6276	82.9026	85.0611	2.29736	47.5403	48.7775	49.7729	48.6969	0.645768	62.7066	63.1322	60.2158	62.0182	0.909532
95	65.6981	63.4419	64.0536	64.3979	0.673684	89.8534	82.4294	82.7417	85.0082	2.4243	47.3971	48.6426	49.8858	48.6418	0.718439	62.4515	62.7576	60.0375	61.7488	0.860245
96	65.579	63.0987	63.8649	64.1809	0.733213	89.5007	82.463	82.7233	84.8957	2.30376	47.3003	48.4724	49.8787	48.5505	0.745332	61.9456	62.3387	59.5862	61.2902	0.859528
97	65.2515	63.0384	64.0729	64.1209	0.639319	89.5823	82.1332	82.84	84.8518	2.37404	47.3209	48.4227	49.4471	48.3969	0.613921	62.0392	62.2134	59.478	61.2435	0.884207
98	64.9604	62.7951	63.6264	63.794	0.630637	89.8254	82.3482	82.7339	84.9692	2.43069	47.0701	48.2913	49.4516	48.271	0.687551	61.8655	61.9399	59.155	60.9868	0.916156
99	64.9909	62.6061	63.3433	63.6468	0.704961	89.658	82.2286	82.568	84.8182	2.42186	46.9918	48.3781	49.3773	48.2491	0.691664	61.5295	61.6655	58.9054	60.7001	0.898214
100	64.8498	62.4676	63.168	63.4952	0.70688	89.5566	82.2826	82.4546	84.7646	2.39651	47.0449	48.0989	49.2927	48.1455	0.649298	61.6226	61.4441	58.8469	60.6379	0.896958
101	64.6891	62.3986	63.1857	63.4245	0.671884	90.4701	82.2143	82.5193	85.0679	2.70252	46.9071	48.0425	49.2145	48.0547	0.666105	61.2735	61.2266	58.6201	60.3734	0.876752
102	64.4582	62.3037	63.0225	63.2615	0.633347	90.8961	82.1729	82.5042	85.1911	2.85413	46.954	47.9692	49.2025	48.0419	0.650101	60.9742	61.1525	58.3037	60.1435	0.921307
103	64.1929	62.2442	62.9097	63.1156	0.571882	89.9419	82.107	82.5225	84.8571	2.54521	46.8296	47.8493	49.1497	47.9429	0.671388	60.7347	60.6709	58.2383	59.8813	0.821699
104	64.3093	61.9808	62.8072	63.0324	0.681563	89.5145	82.1096	82.5812	84.7351	2.39358	46.7188	48.1172	49.0223	47.9528	0.670018	60.7762	60.7318	58.1836	59.8972	0.856895
105	64.2463	61.971	62.635	62.9508	0.675529	89.3445	81.9324	82.5377	84.6049	2.37625	46.8614	47.8844	48.9953	47.9137	0.616172	60.7462	60.4847	58.0954	59.7754	0.843387
106	63.883	61.8794	63.0168	62.9264	0.580147	89.3216	81.8468	82.4065	84.525	2.40376	46.797	47.9097	49.133	47.9466	0.674601	60.5037	60.3618	57.8206	59.562	0.871675
107	63.8667	61.9389	62.6681	62.8246	0.56197	89.4696	81.8909	82.1925	84.5177	2.4775	46.6816	47.8727	48.9904	47.8482	0.666594	60.3033	59.8993	57.6534	59.2853	0.824259
108	63.636	61.7411	62.6032	62.6601	0.547768	89.1347	81.8955	82.1557	84.3953	2.37091	46.7757	47.6625	48.9443	47.7942	0.629479	60.2889	59.8589	57.5645	59.2374	0.845639
109	63.3625	61.612	62.3406	62.4384	0.507681	89.2867	81.902	82.2139	84.4675	2.41127	46.5858	47.9824	48.8751	47.8144	0.666187	60.3242	59.8685	57.3642	59.1856	0.920182
110	63.2919	61.3176	62.3168	62.3088	0.569956	89.0697	81.6319	82.1744	84.292	2.39398	46.4824	47.8608	48.6858	47.6764	0.642716	60.0073	59.6055	56.9256	58.8461	0.967246
111	63.4158	61.4572	62.0547	62.3092	0.579529	89.066	81.7953	82.1341	84.3318	2.36914	46.4728	47.6313	48.7719	47.6253	0.663697	59.9399	59.315	56.9399	58.7316	0.91385
112	63.3679	61.09	62.0821	62.18	0.659401	88.9004	81.601	82.0759	84.1925	2.35798	46.4847	47.6437	48.6527	47.5937	0.626336	59.8119	59.2726	56.8484	58.6443	0.911342
113	63.1937	61.1188	62.0124	62.1083	0.600893	88.9635	81.5283	81.8753	84.1224	2.42264	46.5686	47.5111	48.5753	47.5517	0.579642	59.5809	58.994	56.9348	58.5033	0.802296
114	62.9624	60.8436	62.0027	61.9363	0.612542	88.6755	81.6981	81.9599	84.1112	2.28343	46.4878	47.4867	48.5671	47.5139	0.600383	59.579	58.9975	56.6991	58.4252	0.879234
115	63.0296	60.8556	61.6875	61.8576	0.633324	88.91	81.6247	82.1072	84.214	2.35215	46.4603	47.3859	48.5762	47.4741	0.612417	59.3824	59.487	56.4812	58.4502	0.984963
116	63.0984	61.0399	61.8202	61.9862	0.599989	88.9084	81.4992	81.9361	84.1146	2.40022	46.302	47.3039	48.5325	47.3795	0.644986	59.131	58.9634	56.3529	58.1491	0.899403
117	63.4929	60.6921	61.6459	61.9436	0.822099	88.7749	81.4956	81.8541	84.0416	2.36893	46.4339	47.1417	48.2267	47.2674	0.52134	59.1095	58.5115	56.2793	57.9668	0.861199
118	62.8722	60.68	61.7908	61.781	0.632848	88.9398	81.4066	81.7315	84.026	2.45873	46.3016	47.1532	48.2764	47.2437	0.57185	59.2029	58.4596	56.1394	57.934	0.922585
119	62.5823	60.6853	61.6005	61.6227	0.547746	89.1744	81.3208	81.7388	84.078	2.55105	46.2172	47.0952	48.2177	47.1767	0.578923	58.9388	58.1488	55.9371	57.6749	0.89834
120	62.436	60.3061	61.5367	61.4263	0.617306	89.1826	81.2695	81.8232	84.0918	2.55044	46.2212	47.0132	48.4078	47.2141	0.639148	59.0801	58.0096	55.8576	57.6491	0.947573
121	62.4201	60.4016	61.4528	61.4248	0.582874	88.7615	81.4467	81.7917	84	2.38286	46.2227	47.2439	48.3398	47.2688	0.611279	58.8575	57.9107	55.891	57.5531	0.874844
122	62.1957	60.2598	61.3771	61.2775	0.561057	88.3871	81.2118	81.5944	83.7311	2.33063	46.1316	47.0693	48.2596	47.1535	0.615719	58.6667	57.7036	55.7074	57.3592	0.871432
123	62.2773	60.1648	61.2136	61.2186	0.60982	88.5607	81.0795	81.6628	83.7677	2.40243	46.1164	46.9414	48.0661	47.0413	0.56506	58.6592	57.5919	55.6149	57.2887	0.891788
124	62.1404	60.2606	61.1968	61.1993	0.542646	88.2868	81.0623	81.508	83.619	2.33745	46.097	47.0665	48.0263	47.0633	0.556937	58.7164	57.3723	55.2512	57.1133	1.00867
125	62.3506	60.1493	61.2361	61.2453	0.635454	88.2149	80.975	81.3008	83.4969	2.36087	46.3585	47.0748	48.1114	47.1816	0.508843	58.517	57.2708	55.2497	57.0125	0.951964
126	62.5497	59.8749	61.3197	61.2481	0.772972	88.1689	81.1578	81.3897	83.5722	2.29936	46.2663	47.1473	48.131	47.1815	0.538553	58.6671	57.1727	55.3857	57.0752	0.948508
127	62.1274	59.7703	61.2161	61.0379	0.686229	88.311	80.9883	81.4314	83.5769	2.37049	46.1434	47.0109	48.2711	47.1418	0.617698	58.5088	56.9698	55.9029	57.1271	0.756354
128	61.954	59.9378	61.0479	60.9799	0.583009	88.2974	81.0889	81.5298	83.6387	2.33282	46.0667	46.8084	48.033	46.9694	0.573297	58.5127	57.1256	55.4209	57.0197	0.894098
129	61.875	59.7871	61.2095	60.9572	0.615788	88.1503	80.8989	81.2869	83.4454	2.35513	46.2203	46.8573	47.9157	46.9978	0.494417	58.4411	56.8425	54.9266	56.7367	1.01591
130	61.7126	59.603	61.0166	60.7774	0.620622	88.1064	80.9016	81.378	83.462	2.32627	46.1855	46.979	47.8826	47.0157	0.490252	58.1844	56.7032	55.1232	56.6703	0.883873
131	61.9011	59.6905	61.0697	60.8871	0.644616	88.6574	80.8481	81.2878	83.5978	2.53298	46.1305	46.9543	47.7554	46.9467	0.469104	58.2031	56.65	54.7514	56.5348	0.998089
132	61.4071	59.7411	60.8792	60.6758	0.491579	88.2945	80.6929	81.1728	83.3868	2.4578	46.0403	46.6972	47.8872	46.8749	0.54049	58.2824	56.5892	55.022	56.6312	0.941425
133	61.8449	59.9037	60.7886	60.8457	0.561092	87.9722	80.7285	81.2966	83.3324	2.32565	46.162	46.8844	48.0437	47.03	0.548049	58.1029	56.4657	54.5878	56.3855	1.01552
134	61.7081	59.7601	60.7274	60.7319	0.562349	87.7932	80.6893	81.1491	83.2105	2.29516	46.0182	46.8475	47.853	46.9063	0.530473	57.9364	56.35	54.5215	56.2693	0.986628
135	61.4629	59.5361	60.7644	60.5878	0.563195	87.802	80.7599	81.6784	83.4134	2.21027	46.0488	46.7522	47.8639	46.8883	0.528375	58.0276	56.281	54.4868	56.2651	1.02217
136	61.4778	59.5365	60.7181	60.5775	0.564785	87.8343	80.7961	82.4988	83.7097	2.12006	46.1352	46.8	47.9129	46.9494	0.518579	57.831	56.2107	54.5183	56.1866	0.956352
137	61.4811	59.4134	60.6742	60.5229	0.601693	87.8174	80.576	81.7673	83.3869	2.24178	45.9836	46.8493	47.8942	46.909	0.55237	58.0337	56.0916	54.5193	56.2149	1.0164
138	61.3978	59.5162	60.6794	60.5312	0.548198	87.5733	80.6205	81.4267	83.2068	2.19561	45.9637	46.8259	47.7588	46.8495	0.51833	57.8696	55.9207	54.5745	56.1216	0.956508
139	61.3231	59.2976	60.6187	60.4131	0.593674	87.627	80.6317	80.8996	83.0528	2.28842	45.9113	46.7166	47.9935	46.8738	0.606186	57.8003	55.8951	54.3635	56.0196	0.994064
140	61.3189	59.3644	60.7899	60.4911	0.583678	87.6149	80.4149	81.1183	83.0494	2.29179	46.0924	46.7433	47.9091	46.9149	0.531421	57.6548	55.8402	54.0267	55.8406	1.04735
141	61.4308	59.3255	60.6396	60.4653	0.613952	87.5099	80.508	81.0267	83.0148	2.25251	46.094	46.7749	47.9318	46.9336	0.536442	57.5192	55.6969	54.1329	55.783	0.978487
142	61.2182	59.2902	60.7126	60.407	0.577156	87.507	80.5343	80.971	83.0041	2.25496	45.8347	46.7428	47.8668	46.8148	0.587715	57.6145	55.6245	54.0581	55.7657	1.02906
143	61.3564	59.2857	60.4459	60.3627	0.599205	87.3867	80.3397	80.909	82.8785	2.2601	45.6249	46.6951	47.7839	46.7013	0.623248	57.6558	55.5545	54.3204	55.8435	0.973635
144	61.0096	58.9688	60.5675	60.182	0.619848	87.3826	80.2439	80.8992	82.8419	2.27824	45.7996	46.6415	47.8812	46.7741	0.604552	57.5081	55.4788	54.1754	55.7208	0.969649
145	61.1903	59.1411	60.7032	60.3449	0.618093	87.3442	80.2172	80.893	82.8181	2.27141	45.8917	46.7439	47.7512	46.7956	0.537407	57.5083	55.2394	53.7798	55.5092	1.08472
146	60.768	59.116	60.5109	60.1316	0.513205	87.342	80.1996	80.7873	82.7763	2.28915	46.073	46.7292	47.6873	46.8298	0.468718	57.4953	55.2553	53.9458	55.5655	1.03634
147	60.9944	59.1543	60.2881	60.1456	0.535946	87.2079	80.086	80.7593	82.6844	2.27006	45.7378	46.6648	47.7954	46.7327	0.594944	57.4885	55.1781	53.9604	55.5423	1.03464
148	61.0668	58.9169	60.4268	60.1368	0.637336	87.2946	80.2259	80.7969	82.7725	2.26706	45.9674	46.6806	47.6184	46.7555	0.478093	57.4854	55.1858	53.8485	55.5066	1.06206
149	60.963	59.1193	60.2655	60.1159	0.537473	87.0371	80.1014	80.5792	82.5725	2.23653	45.7408	46.6499	47.6746	46.6884	0.558549	57.502	55.1236	53.6333	55.4197	1.12656
150	60.9299	59.0051	60.3829	60.1059	0.57264	87.2278	79.9335	80.5609	82.5741	2.33389	45.7498	46.5924	47.4481	46.5967	0.490265	57.3671	55.0437	53.7958	55.4022	1.0464
151	60.888	58.8345	60.3812	60.0346	0.61762	87.139	80.1908	80.6807	82.6702	2.23889	45.7999	46.4869	47.568	46.6183	0.514598	57.4333	54.9628	53.7202	55.3721	1.09123
152	61.1374	58.804	60.3945	60.112	0.688258	87.0028	80.0122	80.6167	82.5439	2.23627	45.7476	46.4171	47.5994	46.588	0.541346	57.2356	54.8552	53.3146	55.1351	1.14052
153	60.8826	58.7824	60.0083	59.8911	0.609084	86.921	80.1362	80.589	82.5487	2.19005	45.8128	46.5326	47.621	46.6555	0.525602	57.3196	54.7462	53.5612	55.209	1.10935
154	60.7824	59.1865	60.2318	60.0669	0.468016	86.8969	79.9492	80.5517	82.4659	2.22229	45.7422	46.543	47.6785	46.6546	0.561726	57.168	54.6615	53.3734	55.0677	1.11407
155	60.6938	58.8452	60.4119	59.9836	0.575012	86.9189	79.9574	80.4681	82.4481	2.24023	45.7995	46.4091	47.4587	46.5558	0.484555	57.2804	54.637	53.322	55.0798	1.16394
156	60.7693	58.7048	60.2384	59.9042	0.618955	86.8582	79.8765	80.4181	82.3843	2.24241	45.7178	46.6648	47.7693	46.7173	0.592773	57.0688	54.5051	53.3377	54.9705	1.10195
157	60.856	58.6986	60.2851	59.9466	0.645378	86.6858	79.8216	80.4412	82.3162	2.19211	45.9987	46.4725	47.5609	46.6774	0.462443	57.2245	54.4981	53.4657	55.0628	1.12122
158	60.7512	58.6585	60.213	59.8742	0.627421	86.8359	79.7611	80.3686	82.3218	2.26383	45.7511	46.4551	47.7208	46.6423	0.576278	57.2947	54.4637	53.3852	55.0478	1.16575
159	61.0017	58.6998	60.2203	59.9739	0.675816	86.7733	79.6855	80.2852	82.248	2.26927	45.6546	46.4319	47.4677	46.5181	0.525178	57.3435	54.3532	53.2883	54.995	1.21382
160	60.5047	58.5491	60.1817	59.7452	0.605274	86.6297	79.6481	80.2742	82.184	2.23017	45.6839	46.3938	47.6747	46.5841	0.582534	57.1767	54.4155	53.1819	54.9247	1.18097
161	60.5881	58.7356	60.0981	59.8073	0.554171	86.5793	79.5974	80.0976	82.0915	2.24858	45.5588	46.5317	47.7972	46.6293	0.648009	57.0664	54.1727	53.0688	54.7693	1.19194
162	60.5868	58.6186	60.0495	59.7516	0.587347	86.6522	79.5653	80.0815	82.0997	2.28116	45.7221	46.2905	47.5165	46.5097	0.529454	57.0393	54.1291	53.1061	54.7582	1.17817
163	60.6156	58.6774	60.3442	59.879	0.605921	86.6059	79.6504	80.086	82.1141	2.24941	45.5289	46.5142	47.5017	46.5149	0.569506	57.0881	54.0907	53.012	54.7303	1.21935
164	60.5551	58.5454	60.0135	59.7046	0.60036	86.4059	79.608	80.1465	82.0535	2.18177	45.4904	46.3062	47.6547	46.4838	0.631074	56.9148	54.0292	53.2732	54.7391	1.10953
165	60.7389	58.4504	60.0701	59.7531	0.679384	86.4572	79.4853	80.0698	82.0041	2.23292	45.7026	46.4052	47.5473	46.5517	0.537547	57.0186	54.0357	52.8459	54.6334	1.24105
166	60.4958	58.391	59.8471	59.578	0.622304	86.3153	79.5131	80.1078	81.9788	2.17509	45.6002	46.4306	47.5448	46.5252	0.563338	57.0259	53.8615	53.1385	54.6753	1.19372
167	60.5706	58.5393	60.0254	59.7118	0.606995	86.3981	79.3643	80.0987	81.9537	2.23229	45.4561	46.3945	47.3279	46.3928	0.540338	57.0276	53.9118	52.8856	54.6083	1.24537
168	60.4307	58.6039	60.0464	59.6937	0.556047	86.324	79.3717	80.4284	82.0414	2.16294	45.6426	46.3069	47.6373	46.5289	0.586441	56.9242	53.8604	53.0569	54.6138	1.17825
169	60.3483	58.5358	59.7487	59.5442	0.533123	86.1339	79.299	80.219	81.884	2.14149	45.577	46.4347	47.4599	46.4905	0.544252	56.8975	53.6964	53.1507	54.5815	1.16864
170	60.4164	58.4801	59.8144	59.5703	0.572126	86.2457	79.1645	79.8428	81.751	2.25586	45.5221	46.3689	47.6189	46.5033	0.609007	57.0075	53.6848	53.0298	54.574	1.23135
171	60.5122	58.4324	60.2261	59.7236	0.650851	86.237	79.2427	79.9867	81.8221	2.21785	45.5639	46.3081	47.4501	46.4407	0.548505	56.985	53.5915	52.8955	54.4907	1.26325
172	60.527	58.3233	60.1396	59.6633	0.679246	86.1617	79.2902	79.8271	81.7597	2.20646	45.6816	46.2341	47.4099	46.4419	0.509608	56.8466	53.6566	52.9403	54.4812	1.20065
173	60.7587	58.4976	59.8696	59.7086	0.657665	85.9296	79.1524	79.7488	81.6103	2.16653	45.5912	46.3753	47.4569	46.4745	0.540853	56.8531	53.5688	53.0434	54.4884	1.19201
174	60.5423	58.4016	60.2378	59.7272	0.668629	85.8794	79.1864	79.725	81.597	2.14686	45.6193	46.3507	47.528	46.4993	0.555986	57.0247	53.5307	53.5569	54.7041	1.16031
175	61.219	58.3999	59.8299	59.8162	0.813831	86.01	79.0927	79.7773	81.6267	2.20056	45.7716	46.4165	47.5735	46.5872	0.52711	56.6817	53.4635	52.9981	54.3811	1.15812
176	61.52	58.5195	60.0221	60.0205	0.866179	85.8642	79.151	79.6543	81.5565	2.15875	45.6286	46.3	47.6572	46.5286	0.596669	56.7688	53.3604	52.852	54.3271	1.22963
177	60.7149	58.4766	60.031	59.7408	0.662242	85.8071	79.1781	79.7524	81.5792	2.12047	45.6725	46.4406	47.5473	46.5535	0.544146	56.7099	53.2632	52.9082	54.2938	1.21242
178	60.1325	58.3675	59.8399	59.4466	0.546142	85.8458	78.9969	79.6796	81.5074	2.17812	45.5764	46.3704	47.3685	46.4384	0.518453	56.942	53.4065	52.5705	54.3063	1.33974
179	60.0944	58.3212	59.9434	59.453	0.567593	85.8119	79.0485	79.6923	81.5175	2.1552	45.6052	46.2902	47.2891	46.3948	0.488898	56.6507	53.3469	52.7291	54.2422	1.21737
180	60.0127	58.3074	59.8126	59.3776	0.538201	85.847	79.0023	79.4738	81.441	2.20721	45.574	46.4685	47.4496	46.4974	0.541607	56.7152	53.3006	52.7193	54.2451	1.24644
181	60.0408	58.0433	59.9082	59.3308	0.644864	85.8742	79.0604	79.6509	81.5285	2.17952	45.7123	46.3631	47.3945	46.49	0.489755	56.5873	53.4502	52.7512	54.2629	1.17961
182	59.9804	58.3935	59.6728	59.3489	0.485869	85.6862	78.9134	79.5008	81.3668	2.16632	45.5227	46.3465	47.5212	46.4635	0.579877	56.7712	53.2128	52.7063	54.2301	1.27893
183	60.1424	58.1351	59.7197	59.3324	0.610965	85.7475	79.0014	79.4622	81.4037	2.17597	45.4068	46.3689	47.6421	46.4726	0.647332	56.6483	53.0573	52.7724	54.1593	1.24723
184	60.1475	58.3329	59.8083	59.4296	0.556995	85.7341	78.8828	79.4467	81.3545	2.19582	45.6039	46.3194	47.4118	46.445	0.525684	56.427	53.1183	52.7485	54.0979	1.16943
185	60.2318	58.0502	60.0072	59.4297	0.692821	85.7432	78.9595	79.4156	81.3728	2.18919	45.4455	46.3957	47.4581	46.4331	0.581304	56.6173	53.0185	52.64	54.0919	1.26742
186	60.1582	58.1346	59.7172	59.3367	0.614372	85.5737	78.8193	79.4339	81.2756	2.15634	45.4824	46.4004	47.4464	46.443	0.567352	56.4885	52.9334	52.7008	54.0409	1.22564
187	59.9879	58.2251	59.8059	59.3396	0.559738	85.6711	78.8227	79.3464	81.2801	2.20072	45.6238	46.3601	47.6127	46.5322	0.580584	56.7188	52.9238	52.5013	54.048	1.34098
188	60.0783	58.1239	59.7773	59.3265	0.607533	85.4695	78.6781	79.2471	81.1316	2.17516	45.4412	46.3049	47.4907	46.4122	0.594058	56.5824	52.9136	52.6447	54.0469	1.27012
189	60.1714	58.0523	59.7318	59.3185	0.64567	85.3791	78.7478	79.0948	81.0739	2.15493	45.6913	46.2565	47.439	46.4623	0.514918	56.627	52.7914	52.6401	54.0195	1.30449
190	59.9636	57.9436	59.7599	59.2224	0.642093	85.6247	78.7123	79.109	81.1487	2.24095	45.4596	46.3125	47.328	46.3667	0.540052	56.6388	52.9604	52.6749	54.0914	1.27637
191	59.8871	58.0585	59.7881	59.2446	0.593713	85.2546	78.651	79.1254	81.0103	2.12655	45.4943	46.2968	47.4906	46.4273	0.579942	56.664	52.8272	52.3112	53.9342	1.37304
192	60.0791	57.9659	59.5412	59.1954	0.634053	85.3685	78.7093	79.2779	81.1186	2.1313	45.3906	46.1358	47.5144	46.3469	0.622115	56.6893	52.9467	52.5804	54.0721	1.31285
193	60.0175	57.942	59.5632	59.1742	0.629909	85.2742	78.5782	78.9845	80.9456	2.16744	45.4414	46.2391	47.5775	46.4193	0.623163	56.6862	52.731	52.2833	53.9001	1.399
194	59.7967	57.9075	59.5806	59.0949	0.596998	85.37	78.4503	79.0875	80.9693	2.20803	45.4923	46.3819	47.624	46.4994	0.61817	56.4113	52.7066	52.3945	53.8375	1.29008
195	59.9165	58.0714	59.7858	59.2579	0.594454	85.2376	78.5189	79.1141	80.9569	2.14724	45.491	46.2109	47.5112	46.4044	0.591164	56.5395	52.5592	52.2732	53.7907	1.37689
196	59.8785	57.9663	59.4669	59.1039	0.581054	85.2384	78.4066	79.0332	80.8927	2.18035	45.4214	46.2927	47.3897	46.3679	0.56944	56.4931	52.5692	52.3211	53.7945	1.35122
197	59.9178	57.8134	59.4701	59.0671	0.640032	84.9658	78.5104	79.0539	80.8434	2.06719	45.4982	46.3167	47.3749	46.3966	0.543245	56.5433	52.6095	52.5292	53.894	1.32484
198	59.9161	58.0457	59.541	59.1676	0.571307	84.9812	78.4675	78.9823	80.8103	2.09073	45.431	46.2225	47.3896	46.3477	0.568871	56.4923	52.5873	52.1769	53.7522	1.37518
199	59.9501	58.4129	59.4529	59.272	0.452888	84.949	78.3687	78.8909	80.7362	2.1118	45.4611	46.2616	47.3919	46.3715	0.560084	56.3718	52.4273	52.2469	53.682	1.34591
200	59.8905	57.9383	59.5787	59.1358	0.605484	85.335	78.2538	78.9341	80.841	2.25558	45.5841	46.3117	47.5116	46.4692	0.561965	56.6522	52.3598	52.5027	53.8382	1.40757
201	59.7257	57.8058	59.405	58.9788	0.593771	85.1936	78.3821	78.8514	80.809	2.19647	45.4088	46.2428	47.3893	46.347	0.574094	56.4157	52.3693	52.053	53.6127	1.4045
202	59.7119	57.7321	59.4038	58.9493	0.615071	84.825	78.3387	78.7889	80.6508	2.0911	45.4699	46.1338	47.6582	46.4206	0.647799	56.4053	52.4268	52.4997	53.7773	1.31419
203	59.6121	57.8278	59.5107	58.9835	0.578599	85.4291	78.1612	78.7707	80.787	2.3277	45.4024	46.2219	47.4899	46.3714	0.607242	56.2689	52.3112	52.368	53.6494	1.30987
204	59.5886	57.7221	59.5601	58.957	0.617463	85.799	78.1015	78.7862	80.8956	2.45968	45.5985	46.2681	47.3464	46.4043	0.509154	56.366	52.3301	52.1793	53.6251	1.37113
205	59.4728	57.5728	59.5525	58.866	0.647039	85.0541	78.2464	78.6984	80.6663	2.19776	45.4775	46.286	47.5148	46.4261	0.592283	56.3841	52.2445	52.1672	53.5986	1.39293
206	59.6326	57.6958	59.1951	58.8412	0.586442	84.6189	78.221	78.7733	80.5377	2.04679	45.3671	46.281	47.4522	46.3668	0.603465	56.5399	52.0549	52.3887	53.6612	1.44261
207	59.6643	57.6242	59.5199	58.9361	0.65727	84.7576	78.103	78.7338	80.5315	2.12091	45.4843	46.2151	47.3133	46.3376	0.531551	56.3171	52.3324	52.3496	53.6664	1.32538
208	59.5485	57.6001	59.5307	58.8931	0.646521	84.8567	78.1391	78.6388	80.5448	2.16073	45.552	46.2891	47.4123	46.4178	0.540862	56.407	52.2958	52.2171	53.64	1.38369
209	59.503	57.5336	59.3304	58.789	0.629687	84.5909	78.1611	78.6666	80.4729	2.06418	45.5786	46.2832	47.4645	46.4421	0.550176	56.3671	52.1759	52.2069	53.5833	1.39191
210	59.6627	57.7782	59.2707	58.9039	0.574079	84.5614	78.1322	78.557	80.4169	2.0759	45.3476	46.1104	47.6789	46.379	0.686262	56.331	52.2214	52.099	53.5504	1.3907
211	59.9135	57.5114	59.3202	58.915	0.722403	84.7386	77.9322	78.6114	80.4274	2.16452	45.3285	46.2538	47.4451	46.3425	0.612613	56.5291	52.1724	52.0952	53.5989	1.46527
212	59.8412	57.4668	59.2703	58.8594	0.715549	84.5931	78.1151	78.6333	80.4472	2.07834	45.3069	46.3257	47.4057	46.3461	0.605955	56.3167	52.2393	52.2409	53.599	1.35885
213	59.627	57.5207	59.3136	58.8204	0.65613	84.6256	78.0089	78.7229	80.4525	2.09672	45.5166	46.2897	47.5859	46.4641	0.603667	56.5576	52.1586	52.1735	53.6299	1.46386
214	60.5377	57.5633	59.1564	59.0858	0.859345	84.5752	77.8279	78.574	80.3257	2.13566	45.4899	46.2143	47.6317	46.4453	0.62898	56.4515	52.0327	52.1906	53.5583	1.44732
215	59.965	57.5058	59.0857	58.8522	0.719432	84.5018	77.9161	78.5403	80.3194	2.09894	45.3011	46.2884	47.5449	46.3782	0.649275	56.4056	52.006	52.1594	53.5237	1.44164
216	59.5964	57.3215	58.9108	58.6096	0.67378	84.463	77.8836	78.5754	80.3073	2.08741	45.5159	46.2615	47.4865	46.4213	0.574453	56.3673	52.0342	52.0041	53.4685	1.4494
217	59.4187	57.449	58.9166	58.5948	0.59095	84.3974	77.8596	78.4186	80.2252	2.09234	45.4634	46.2334	47.388	46.3616	0.559251	56.2734	52.0007	51.9948	53.423	1.42521
218	59.3835	57.4394	58.9909	58.6046	0.593539	84.307	77.8904	78.4167	80.2047	2.05676	45.5465	46.1637	47.43	46.3801	0.554355	56.4307	52.0171	51.9202	53.456	1.48763
219	59.3611	57.3608	59.0195	58.5805	0.61776	84.3581	77.8917	78.4583	80.236	2.0675	45.4799	46.3697	47.4644	46.438	0.573891	56.5133	52.1128	52.0784	53.5682	1.47259
220	59.2906	57.4247	58.9533	58.5562	0.574078	84.26	77.876	78.5168	80.2176	2.02965	45.1823	46.2964	47.5103	46.3296	0.672241	56.4883	51.8423	52.1015	53.4774	1.50731
221	59.3336	57.3165	58.8812	58.5104	0.611086	84.2002	77.6596	78.4065	80.0887	2.06701	45.3992	46.2679	47.4664	46.3778	0.599281	56.3308	51.9386	52.0627	53.4441	1.44384
222	59.3064	57.272	59.0035	58.5273	0.633703	84.101	77.8519	78.255	80.0693	2.01921	45.5092	46.4616	47.4609	46.4772	0.563461	56.4044	51.8899	51.9114	53.4019	1.50127
223	59.1487	57.108	58.9771	58.4112	0.653525	84.232	77.6423	78.4048	80.093	2.08114	45.5858	46.3182	47.5299	46.478	0.56689	56.5824	51.9682	52.1379	53.5628	1.51057
224	59.2645	57.4329	59.0433	58.5802	0.577227	84.1924	77.5914	78.342	80.0419	2.08654	45.2612	46.2701	47.5389	46.3567	0.658934	56.5064	51.9163	51.8784	53.4337	1.53638
225	59.0252	58.3982	58.8084	58.7439	0.183857	84.1099	77.5614	78.381	80.0174	2.05985	45.5158	46.1133	47.406	46.3451	0.557813	56.4071	51.7903	52.0508	53.4161	1.49739
226	59.1687	57.4169	58.9642	58.5166	0.55301	84.1016	77.5673	78.4081	80.0257	2.05236	45.3182	46.248	47.6783	46.4148	0.686371	56.3594	51.7721	51.9227	53.3514	1.50464
227	58.9668	57.2161	58.9126	58.3652	0.574743	84.0439	77.7097	78.3504	80.0347	2.01312	45.3069	46.3382	47.5223	46.3891	0.640041	56.2997	51.6797	51.9347	53.3047	1.49931
228	58.898	57.0799	58.7508	58.2429	0.583062	84.1167	77.5078	78.2672	79.9639	2.08795	45.376	46.2534	47.47	46.3665	0.607132	56.4869	51.8511	51.8968	53.4116	1.53771
229	58.9051	56.9178	58.7151	58.1793	0.633129	83.9861	77.4532	78.301	79.9134	2.05099	45.3539	46.2842	47.4688	46.369	0.611991	56.3912	51.6667	51.958	53.3386	1.52859
230	58.919	56.9631	58.7028	58.195	0.619097	84.008	77.4124	78.2562	79.8922	2.07226	45.401	46.0963	47.4913	46.3295	0.614591	56.4171	51.7252	52.1035	53.4153	1.50489
231	58.9953	56.8938	58.7282	58.2058	0.660495	83.9161	77.5892	78.3205	79.9419	1.99829	45.2321	46.1499	47.3294	46.2371	0.607006	56.6084	51.6404	51.9583	53.4024	1.60565
232	59.0068	56.8706	58.7574	58.2116	0.674366	83.9088	77.4926	78.2201	79.8738	2.02837	45.5033	46.1471	47.5315	46.394	0.598374	56.6879	51.6827	52.0605	53.477	1.60914
233	59.0268	56.9367	58.751	58.2382	0.655574	83.9431	77.4482	78.2349	79.8754	2.04646	45.2636	46.1749	47.2825	46.2403	0.58373	56.5142	51.6554	51.9823	53.384	1.56796
234	58.9025	56.6414	58.7342	58.0927	0.727273	83.8184	77.3084	78.1187	79.7485	2.04837	45.2864	46.1117	47.6391	46.3457	0.68919	56.5561	51.6334	51.8496	53.3463	1.60608
235	58.8892	57.015	58.7093	58.2045	0.597018	83.9034	77.5662	78.1456	79.8717	2.02276	45.294	46.0423	47.313	46.2164	0.589329	56.4239	51.5756	51.6813	53.2269	1.59879
236	58.9094	56.6696	58.7177	58.0989	0.716785	83.8429	77.2946	78.4076	79.8484	2.02294	45.5309	46.1776	47.4042	46.3709	0.549339	56.6496	51.7537	51.8009	53.4014	1.62415
237	58.8764	56.6541	58.5219	58.0175	0.689317	83.9427	77.2659	78.2365	79.8151	2.08277	45.3625	46.1526	47.4586	46.3246	0.611156	56.5717	51.6514	51.8866	53.3699	1.60233
238	58.9572	56.8393	58.7424	58.1796	0.673038	83.7248	77.3325	78.1267	79.728	2.01151	45.2744	46.3409	47.2872	46.3008	0.58137	56.4092	51.5763	52.0292	53.3382	1.54102
239	59.0073	56.6399	58.4984	58.0485	0.719479	83.5303	77.2971	78.2267	79.6847	1.94144	45.2428	46.1154	47.5025	46.2869	0.657943	56.4106	51.5299	51.8249	53.2552	1.58004
240	58.6632	56.6874	58.4194	57.9233	0.621951	83.7479	77.1712	78.3032	79.7408	2.03006	45.312	46.2126	47.3493	46.2913	0.589439	56.5112	51.5339	51.8355	53.2935	1.61119
241	58.7339	56.5251	58.5732	57.9441	0.71102	83.7067	77.0843	78.1922	79.661	2.04794	45.3081	46.0893	47.3696	46.2557	0.600897	56.4816	51.4385	51.7445	53.2215	1.63243
242	58.6642	56.5371	58.3399	57.8471	0.661614	83.6964	77.2736	78.2498	79.7399	1.99822	45.3102	46.0464	47.475	46.2772	0.635474	56.5051	51.4751	51.8089	53.2631	1.62388
243	58.6912	56.4482	58.4178	57.8524	0.70652	83.5601	77.337	78.1964	79.6978	1.94702	45.1502	45.99	47.4593	46.1998	0.674812	56.6272	51.4229	51.7059	53.252	1.6896
244	59.1796	56.5491	58.3471	58.0253	0.776229	83.5458	77.0716	78.1362	79.5845	2.00434						56.6207	51.5074	51.9603	53.3628	1.63418
245	58.7224	56.4229	58.4109	57.8521	0.720206	83.5442	77.1116	78.1663	79.6074	1.9918						56.5037	51.4207	51.7075	53.2106	1.64864
246	58.7088	56.4194	58.1323	57.7535	0.687503	83.5042	77.0653	78.0314	79.5336	2.00479						56.3901	51.4151	51.6993	53.1682	1.61306
247	58.4173	56.4528	58.3699	57.7467	0.647071	83.4416	76.9816	78.0624	79.4952	1.99773						56.5309	51.5203	51.6973	53.2495	1.64152
248						83.407	77.106	78.0108	79.5079	1.96696						56.7387	51.5101	51.501	53.2499	1.74436
249						83.4739	77.0845	78.1956	79.5847	1.97089						56.3834	51.4522	51.7424	53.1927	1.59757

## Sheet: Figure 5D
Molecular Dynamics Simulations - Proton Relay Residue H-Bond Interactions
	Access									Binding									Extrusion
Residue Interaction	AcrB			MdtFWT			MdtFV610F			AcrB			MdtFWT			MdtFV610F			AcrB			MdtFWT			MdtFV610F
D408-K938	90	89	70	82	81	76	85	93	76	81	78	77	78	86	70	86	85	78	10	0	4	25	0	13	32	12	0
D407-K938	30	46	42	47	45	72	76	89	25	37	50	68	20	31	25	47	31	24	14	4	11	63	25	70	35	55	30
D407-R969	1	0	88	20	42	0	58	6	93	57	10	49	98	98	96	99	98	99	0	0	0	0	0	0	0	0	0

## Sheet: Figure 6A
HT Accumulation Assay without Pore Expression
	Vector Control				MdtEFWT
HT concentration (mM)	Exponential		Stationary		Exponential		Stationary
	Mean	SD	Mean	SD	Mean	SD	Mean	SD
0	0.0648835	0.013872	0.053924	0.006426	0.0544845	0.000771	0.047056	0.008875
2	0.698708	0.153455	0.716372	0.043703	0.256777	0.078817	0.256671	0.067838
4	0.950724	0.141326	0.902882	0.083451	0.32699	0.067866	0.309074	0.061391
8	1.05415	0.106487	1.0342	0.085759	0.376123	0.072158	0.356289	0.058733

## Sheet: Figure 6B
NPN Accumulation Assay
	Vector Control								MdtEFWT
NPN Concentration (mM)	pH 5		pH 6		pH 7		pH 8		pH 5		pH 6		pH 7		pH 8
	Mean	SD	Mean	SD	Mean	SD	Mean	SD	Mean	SD	Mean	SD	Mean	SD	Mean	SD
0	0.008589	0.000183	0.00915	0.000999	0.008261	0.000144	0.008553	0.003203	0.007098	0.000384	0.007979	0.000173	0.007912	0.000959	0.005962	0.000931
1	0.121543	0.02137	0.142422	0.027336	0.135523	0.005671	0.147194	0.009703	0.041931	0.003611	0.070047	0.004641	0.099118	0.00391	0.098558	0.001517
2	0.238561	0.034738	0.27616	0.046731	0.259679	0.001867	0.293078	0.016538	0.080846	0.011541	0.137636	0.009199	0.19641	0.01555	0.196596	0.00023
4	0.4718	0.056628	0.546758	0.094378	0.523161	0.015755	0.558957	0.030216	0.162418	0.025428	0.274204	0.010951	0.398108	0.030116	0.389874	0.009739
8	0.884565	0.084222	1.0498	0.120101	0.99969	0.009058	0.969422	0.024302	0.28147	0.0408	0.52584	0.053692	0.743032	0.062065	0.646359	0.025477
16	1.50479	0.23667	1.53756	0.197893	1.44734	0.186636	1.47948	0.246121	0.438532	0.023864	0.805932	0.074203	1.16665	0.006247	1.10452	0.056315

## Sheet: Figure S1A
SEC Trace of MdtFWT Purification
Elution Volume (mL)	Absorbance 280 nm (mAU)
0	3.56175
0.001	3.55705
0.002	3.55748
0.002	3.55751
0.003	3.5562
0.004	3.55611
0.004	3.55707
0.005	3.55749
0.006	3.55745
0.006	3.5571
0.007	3.55656
0.008	3.55681
0.008	3.55653
0.009	3.5559
0.01	3.55594
0.01	3.55632
0.011	3.55662
0.012	3.55678
0.012	3.55645
0.013	3.55608
0.014	3.55653
0.014	3.55672
0.015	3.55691
0.016	3.55748
0.016	3.5578
0.017	3.55832
0.018	3.55833
0.018	3.55814
0.019	3.55835
0.02	3.55874
0.02	3.55894
0.021	3.55941
0.021	3.56002
0.022	3.56027
0.023	3.56055
0.023	3.56145
0.024	3.56173
0.025	3.56126
0.025	3.56121
0.026	3.56152
0.027	3.56186
0.027	3.56211
0.028	3.56209
0.029	3.56223
0.029	3.563
0.03	3.56356
0.031	3.56398
0.031	3.56331
0.032	3.56285
0.033	3.56314
0.033	3.56372
0.034	3.56371
0.035	3.56381
0.035	3.56437
0.036	3.5649
0.037	3.56551
0.037	3.566
0.038	3.5667
0.039	3.56739
0.039	3.56758
0.04	3.56716
0.041	3.56641
0.041	3.56663
0.042	3.56721
0.043	3.56695
0.043	3.56694
0.044	3.56765
0.045	3.56823
0.045	3.56897
0.046	3.56944
0.047	3.56916
0.047	3.56865
0.048	3.56836
0.049	3.56805
0.049	3.568
0.05	3.56758
0.051	3.56783
0.051	3.56827
0.052	3.5686
0.053	3.56885
0.053	3.56892
0.054	3.56881
0.055	3.56849
0.055	3.5685
0.056	3.56831
0.057	3.56809
0.057	3.56822
0.058	3.56847
0.059	3.5684
0.059	3.56806
0.06	3.56744
0.061	3.56693
0.061	3.56666
0.062	3.56656
0.063	3.56635
0.063	3.56593
0.064	3.56618
0.065	3.56697
0.065	3.56759
0.066	3.56756
0.067	3.56698
0.067	3.56697
0.068	3.56763
0.069	3.56792
0.069	3.56809
0.07	3.56751
0.071	3.56633
0.071	3.56591
0.072	3.56556
0.073	3.56444
0.073	3.56396
0.074	3.56402
0.075	3.56372
0.075	3.56354
0.076	3.56418
0.077	3.56461
0.077	3.56443
0.078	3.56435
0.079	3.56369
0.079	3.56345
0.08	3.56395
0.081	3.56398
0.081	3.56357
0.082	3.56396
0.083	3.56427
0.083	3.5644
0.084	3.56449
0.085	3.5644
0.085	3.56422
0.086	3.56417
0.087	3.5648
0.087	3.56532
0.088	3.56535
0.089	3.56559
0.089	3.56585
0.09	3.56604
0.091	3.56578
0.091	3.56555
0.092	3.5647
0.093	3.56333
0.093	3.56127
0.094	3.55828
0.095	3.55474
0.095	3.54959
0.096	3.54272
0.097	3.5352
0.097	3.5266
0.098	3.51659
0.099	3.50585
0.099	3.49499
0.1	3.48376
0.101	3.47197
0.101	3.45833
0.102	3.44413
0.103	3.42902
0.103	3.41413
0.104	3.39802
0.105	3.38104
0.105	3.36361
0.106	3.34627
0.107	3.32808
0.107	3.30903
0.108	3.2892
0.109	3.26833
0.109	3.24666
0.11	3.22441
0.111	3.20225
0.111	3.17915
0.112	3.15451
0.113	3.12966
0.113	3.10441
0.114	3.07903
0.115	3.05342
0.115	3.02688
0.116	2.99954
0.117	2.97213
0.117	2.94385
0.118	2.91575
0.119	2.88676
0.119	2.85712
0.12	2.82695
0.121	2.79709
0.121	2.76737
0.122	2.73632
0.123	2.70436
0.123	2.67241
0.124	2.64136
0.125	2.60972
0.125	2.57818
0.126	2.54756
0.127	2.51708
0.127	2.4871
0.128	2.45724
0.129	2.42899
0.129	2.40216
0.13	2.3768
0.131	2.35155
0.131	2.32599
0.132	2.30105
0.133	2.27647
0.133	2.25187
0.134	2.22747
0.135	2.20362
0.135	2.18123
0.136	2.15935
0.137	2.13638
0.137	2.11528
0.138	2.09451
0.139	2.07361
0.139	2.05334
0.14	2.03494
0.141	2.01579
0.141	1.99681
0.142	1.97862
0.143	1.96038
0.143	1.94255
0.144	1.92424
0.145	1.90697
0.145	1.8913
0.146	1.876
0.147	1.86075
0.147	1.84601
0.148	1.83122
0.149	1.81625
0.149	1.80133
0.15	1.78767
0.151	1.77429
0.151	1.76066
0.152	1.74764
0.153	1.73469
0.153	1.72094
0.154	1.70686
0.155	1.6932
0.155	1.68055
0.156	1.66881
0.157	1.6572
0.157	1.64535
0.158	1.63393
0.159	1.62236
0.159	1.61091
0.16	1.59975
0.161	1.58905
0.161	1.57855
0.162	1.56701
0.163	1.55616
0.163	1.54532
0.164	1.53537
0.165	1.52544
0.165	1.51523
0.166	1.50466
0.167	1.49472
0.167	1.48493
0.168	1.47533
0.169	1.4653
0.169	1.45629
0.17	1.4475
0.171	1.4386
0.171	1.42955
0.172	1.42038
0.173	1.4114
0.173	1.40165
0.174	1.39288
0.175	1.38407
0.175	1.37512
0.176	1.36649
0.177	1.35819
0.177	1.3496
0.178	1.34126
0.179	1.33346
0.179	1.3253
0.18	1.31726
0.181	1.3092
0.181	1.30167
0.182	1.29407
0.183	1.28627
0.183	1.27873
0.184	1.27206
0.185	1.2659
0.185	1.25925
0.186	1.25241
0.187	1.24604
0.187	1.23896
0.188	1.23193
0.189	1.2251
0.189	1.21897
0.19	1.21153
0.191	1.20404
0.191	1.19653
0.192	1.19033
0.193	1.18298
0.193	1.17664
0.194	1.17033
0.195	1.1626
0.195	1.157
0.196	1.1505
0.197	1.14448
0.197	1.13719
0.198	1.13056
0.199	1.12394
0.199	1.11803
0.2	1.11255
0.201	1.10723
0.201	1.10181
0.202	1.09681
0.203	1.09205
0.203	1.08712
0.204	1.08215
0.205	1.07709
0.205	1.07322
0.206	1.06913
0.207	1.0657
0.207	1.06149
0.208	1.05794
0.209	1.0554
0.209	1.05296
0.21	1.04972
0.211	1.04813
0.211	1.04623
0.212	1.04397
0.213	1.0431
0.213	1.04124
0.214	1.03977
0.215	1.03763
0.215	1.03629
0.216	1.03552
0.217	1.03586
0.217	1.03564
0.218	1.03464
0.219	1.03316
0.219	1.03222
0.22	1.03354
0.221	1.03551
0.221	1.0375
0.222	1.03923
0.223	1.04181
0.223	1.04557
0.224	1.05027
0.225	1.05493
0.225	1.0601
0.226	1.06585
0.227	1.07142
0.227	1.07889
0.228	1.08716
0.229	1.09433
0.229	1.10266
0.23	1.11253
0.231	1.1233
0.231	1.13527
0.232	1.14811
0.233	1.1617
0.233	1.1759
0.234	1.19156
0.235	1.20812
0.235	1.22512
0.236	1.24281
0.237	1.26078
0.237	1.27876
0.238	1.29736
0.239	1.31608
0.239	1.33715
0.24	1.35737
0.241	1.37927
0.241	1.40153
0.242	1.423
0.242	1.4444
0.243	1.46645
0.244	1.48909
0.244	1.51073
0.245	1.53348
0.246	1.55408
0.246	1.57533
0.247	1.59657
0.248	1.61909
0.248	1.63989
0.249	1.66101
0.25	1.68013
0.25	1.69972
0.251	1.71973
0.252	1.73965
0.252	1.75951
0.253	1.77673
0.254	1.79589
0.254	1.81375
0.255	1.83121
0.256	1.84693
0.256	1.86216
0.257	1.8762
0.258	1.89114
0.258	1.90494
0.259	1.91753
0.26	1.93092
0.26	1.94155
0.261	1.95256
0.262	1.96506
0.262	1.97482
0.263	1.98364
0.264	1.99266
0.264	1.99976
0.265	2.00526
0.266	2.01031
0.266	2.01489
0.267	2.01793
0.268	2.01934
0.268	2.01975
0.269	2.01908
0.27	2.01872
0.27	2.01568
0.271	2.01078
0.272	2.00768
0.272	2.00323
0.273	1.99839
0.274	1.99279
0.274	1.98579
0.275	1.97876
0.276	1.97272
0.276	1.96623
0.277	1.95785
0.278	1.95007
0.278	1.94171
0.279	1.93449
0.28	1.92702
0.28	1.91862
0.281	1.90931
0.282	1.90078
0.282	1.89282
0.283	1.88466
0.284	1.87619
0.284	1.86777
0.285	1.86052
0.286	1.85352
0.286	1.84569
0.287	1.83663
0.288	1.82963
0.288	1.82184
0.289	1.81445
0.29	1.80776
0.29	1.80105
0.291	1.79462
0.292	1.78726
0.292	1.78066
0.293	1.77362
0.294	1.76643
0.294	1.75823
0.295	1.74962
0.296	1.74263
0.296	1.73505
0.297	1.72809
0.298	1.72114
0.298	1.71441
0.299	1.70671
0.3	1.69896
0.3	1.69121
0.301	1.68409
0.302	1.67745
0.302	1.67061
0.303	1.66288
0.304	1.65663
0.304	1.65087
0.305	1.64336
0.306	1.63661
0.306	1.63051
0.307	1.62443
0.308	1.61866
0.308	1.61295
0.309	1.60711
0.31	1.60154
0.31	1.59548
0.311	1.59013
0.312	1.58443
0.312	1.57877
0.313	1.57308
0.314	1.56794
0.314	1.56266
0.315	1.55755
0.316	1.55285
0.316	1.54856
0.317	1.54467
0.318	1.5408
0.318	1.53656
0.319	1.53131
0.32	1.52742
0.32	1.52271
0.321	1.51692
0.322	1.51358
0.322	1.50991
0.323	1.50521
0.324	1.50096
0.324	1.49626
0.325	1.49267
0.326	1.48817
0.326	1.48249
0.327	1.47828
0.328	1.47487
0.328	1.47003
0.329	1.46511
0.33	1.46088
0.33	1.45532
0.331	1.45024
0.332	1.44539
0.332	1.44182
0.333	1.43789
0.334	1.4345
0.334	1.43084
0.335	1.42679
0.336	1.42289
0.336	1.41941
0.337	1.4157
0.338	1.41241
0.338	1.40897
0.339	1.40502
0.34	1.40051
0.34	1.3971
0.341	1.39362
0.342	1.38956
0.342	1.38458
0.343	1.37994
0.344	1.37698
0.344	1.3735
0.345	1.37026
0.346	1.36619
0.346	1.36149
0.347	1.35699
0.348	1.35358
0.348	1.35075
0.349	1.34743
0.35	1.34299
0.35	1.3386
0.351	1.33414
0.352	1.32952
0.352	1.32545
0.353	1.32188
0.354	1.31866
0.354	1.31476
0.355	1.31
0.356	1.30534
0.356	1.30152
0.357	1.29774
0.358	1.29464
0.358	1.29072
0.359	1.28683
0.36	1.2839
0.36	1.28134
0.361	1.27815
0.362	1.27554
0.362	1.27263
0.363	1.26928
0.364	1.26589
0.364	1.26293
0.365	1.26008
0.366	1.25683
0.366	1.25429
0.367	1.25069
0.368	1.24728
0.368	1.24316
0.369	1.23907
0.37	1.23496
0.37	1.23029
0.371	1.2256
0.372	1.22179
0.372	1.21887
0.373	1.21589
0.374	1.21223
0.374	1.20865
0.375	1.20566
0.376	1.20236
0.376	1.19998
0.377	1.19673
0.378	1.19305
0.378	1.18945
0.379	1.18588
0.38	1.18294
0.38	1.18052
0.381	1.17737
0.382	1.17411
0.382	1.17006
0.383	1.16748
0.384	1.16477
0.384	1.16232
0.385	1.15853
0.386	1.15512
0.386	1.15063
0.387	1.14757
0.388	1.14524
0.388	1.14242
0.389	1.13987
0.39	1.13678
0.39	1.1337
0.391	1.12991
0.392	1.12726
0.392	1.12361
0.393	1.12027
0.394	1.117
0.394	1.11415
0.395	1.11086
0.396	1.10839
0.396	1.10605
0.397	1.10425
0.398	1.10206
0.398	1.09976
0.399	1.09771
0.4	1.09555
0.4	1.09308
0.401	1.08998
0.402	1.08732
0.402	1.08579
0.403	1.0839
0.404	1.08125
0.404	1.07877
0.405	1.07645
0.406	1.07372
0.406	1.07136
0.407	1.06902
0.408	1.067
0.408	1.06505
0.409	1.06313
0.41	1.06037
0.41	1.05781
0.411	1.05584
0.412	1.05394
0.412	1.05259
0.413	1.05088
0.414	1.04859
0.414	1.04613
0.415	1.043
0.416	1.04096
0.416	1.03882
0.417	1.03647
0.418	1.03407
0.418	1.03255
0.419	1.03084
0.42	1.02933
0.42	1.02759
0.421	1.02517
0.422	1.02291
0.422	1.02075
0.423	1.01894
0.424	1.01688
0.424	1.0152
0.425	1.01275
0.426	1.01112
0.426	1.00982
0.427	1.00821
0.428	1.006
0.428	1.00437
0.429	1.00312
0.43	1.00116
0.43	0.999551
0.431	0.997824
0.432	0.996418
0.432	0.99441
0.433	0.992093
0.434	0.990123
0.434	0.989343
0.435	0.988088
0.436	0.985852
0.436	0.984653
0.437	0.984981
0.438	0.984302
0.438	0.98361
0.439	0.982421
0.44	0.981314
0.44	0.980497
0.441	0.978676
0.442	0.977569
0.442	0.97589
0.443	0.97487
0.444	0.973495
0.444	0.97259
0.445	0.971355
0.446	0.970136
0.446	0.970066
0.447	0.968823
0.448	0.96841
0.448	0.967295
0.449	0.965467
0.45	0.963851
0.45	0.962741
0.451	0.962127
0.452	0.961812
0.452	0.961081
0.453	0.959974
0.454	0.958917
0.454	0.958033
0.455	0.957089
0.456	0.956115
0.456	0.955572
0.457	0.954761
0.458	0.953736
0.458	0.953411
0.459	0.952914
0.46	0.951708
0.46	0.951418
0.461	0.950903
0.462	0.949738
0.462	0.948177
0.463	0.947008
0.463	0.946428
0.464	0.945408
0.465	0.943916
0.465	0.942453
0.466	0.941189
0.467	0.940314
0.467	0.939688
0.468	0.9389
0.469	0.93799
0.469	0.937046
0.47	0.93578
0.471	0.93479
0.471	0.933788
0.472	0.93265
0.473	0.931268
0.473	0.92977
0.474	0.928867
0.475	0.927959
0.475	0.927071
0.476	0.926378
0.477	0.925554
0.477	0.924283
0.478	0.923536
0.479	0.922252
0.479	0.919928
0.48	0.918468
0.481	0.917579
0.481	0.917521
0.482	0.917473
0.483	0.916761
0.483	0.916042
0.484	0.914719
0.485	0.91327
0.485	0.912169
0.486	0.911696
0.487	0.911174
0.487	0.910443
0.488	0.910291
0.489	0.909536
0.489	0.908427
0.49	0.907996
0.491	0.906923
0.491	0.905293
0.492	0.904361
0.493	0.903454
0.493	0.901902
0.494	0.900996
0.495	0.900176
0.495	0.899525
0.496	0.898525
0.497	0.896919
0.497	0.896196
0.498	0.896173
0.499	0.895627
0.499	0.894601
0.5	0.893664
0.501	0.891949
0.501	0.890963
0.502	0.890178
0.503	0.888692
0.503	0.887184
0.504	0.886087
0.505	0.885838
0.505	0.885728
0.506	0.885257
0.507	0.885013
0.507	0.883706
0.508	0.882416
0.509	0.880753
0.509	0.880101
0.51	0.879239
0.511	0.878741
0.511	0.877629
0.512	0.876706
0.513	0.876606
0.513	0.876008
0.514	0.874737
0.515	0.872851
0.515	0.871776
0.516	0.871463
0.517	0.870893
0.517	0.870197
0.518	0.86918
0.519	0.867968
0.519	0.867066
0.52	0.865598
0.521	0.86473
0.521	0.863194
0.522	0.861663
0.523	0.860391
0.523	0.859315
0.524	0.85893
0.525	0.858768
0.525	0.857944
0.526	0.856986
0.527	0.85589
0.527	0.854793
0.528	0.854148
0.529	0.853398
0.529	0.852542
0.53	0.851818
0.531	0.850542
0.531	0.848927
0.532	0.847944
0.533	0.847324
0.533	0.846121
0.534	0.845377
0.535	0.845101
0.535	0.844354
0.536	0.843749
0.537	0.843201
0.537	0.84234
0.538	0.841005
0.539	0.839431
0.539	0.837713
0.54	0.836172
0.541	0.835209
0.541	0.834725
0.542	0.834294
0.543	0.833245
0.543	0.831842
0.544	0.830878
0.545	0.830048
0.545	0.828691
0.546	0.827403
0.547	0.826661
0.547	0.825801
0.548	0.824907
0.549	0.824021
0.549	0.82293
0.55	0.821828
0.551	0.820858
0.551	0.8205
0.552	0.82038
0.553	0.819766
0.553	0.818957
0.554	0.81823
0.555	0.817623
0.555	0.817127
0.556	0.816677
0.557	0.815764
0.557	0.814614
0.558	0.81373
0.559	0.813008
0.559	0.812437
0.56	0.811957
0.561	0.810884
0.561	0.809098
0.562	0.807711
0.563	0.807116
0.563	0.806724
0.564	0.805767
0.565	0.805497
0.565	0.803875
0.566	0.803489
0.567	0.803405
0.567	0.802994
0.568	0.801871
0.569	0.800754
0.569	0.79998
0.57	0.799233
0.571	0.798865
0.571	0.798394
0.572	0.797375
0.573	0.797402
0.573	0.797629
0.574	0.797446
0.575	0.796471
0.575	0.795572
0.576	0.794693
0.577	0.794136
0.577	0.793187
0.578	0.792888
0.579	0.792371
0.579	0.79216
0.58	0.791628
0.581	0.791291
0.581	0.790664
0.582	0.789469
0.583	0.788791
0.583	0.787852
0.584	0.786957
0.585	0.785979
0.585	0.784481
0.586	0.783516
0.587	0.782851
0.587	0.781559
0.588	0.781092
0.589	0.780964
0.589	0.78038
0.59	0.779468
0.591	0.778903
0.591	0.778412
0.592	0.777652
0.593	0.776631
0.593	0.775729
0.594	0.775647
0.595	0.775867
0.595	0.775692
0.596	0.775202
0.597	0.774649
0.597	0.774121
0.598	0.773233
0.599	0.772791
0.599	0.77159
0.6	0.770495
0.601	0.769523
0.601	0.769005
0.602	0.76874
0.603	0.767768
0.603	0.766428
0.604	0.765517
0.605	0.764953
0.605	0.764174
0.606	0.763208
0.607	0.761815
0.607	0.760098
0.608	0.758655
0.609	0.757409
0.609	0.756349
0.61	0.756111
0.611	0.755768
0.611	0.755187
0.612	0.755253
0.613	0.755132
0.613	0.753117
0.614	0.752611
0.615	0.752119
0.615	0.751839
0.616	0.750763
0.617	0.750078
0.617	0.750263
0.618	0.749875
0.619	0.749922
0.619	0.749442
0.62	0.749057
0.621	0.748866
0.621	0.748246
0.622	0.746932
0.623	0.746204
0.623	0.74608
0.624	0.745478
0.625	0.744533
0.625	0.74349
0.626	0.742782
0.627	0.74195
0.627	0.740334
0.628	0.740304
0.629	0.739655
0.629	0.738447
0.63	0.737992
0.631	0.738213
0.631	0.738109
0.632	0.738007
0.633	0.737576
0.633	0.737234
0.634	0.735988
0.635	0.73555
0.635	0.7348
0.636	0.73441
0.637	0.734767
0.637	0.734317
0.638	0.733248
0.639	0.731869
0.639	0.731825
0.64	0.73173
0.641	0.732247
0.641	0.732578
0.642	0.732625
0.643	0.73177
0.643	0.730544
0.644	0.729644
0.645	0.728909
0.645	0.727568
0.646	0.72647
0.647	0.72599
0.647	0.725579
0.648	0.725521
0.649	0.725186
0.649	0.723912
0.65	0.723158
0.651	0.722265
0.651	0.72158
0.652	0.720925
0.653	0.720444
0.653	0.71937
0.654	0.718531
0.655	0.718026
0.655	0.717243
0.656	0.715732
0.657	0.714202
0.657	0.713771
0.658	0.713687
0.659	0.713499
0.659	0.712993
0.66	0.711993
0.661	0.711183
0.661	0.70997
0.662	0.709479
0.663	0.708851
0.663	0.707773
0.664	0.70682
0.665	0.706108
0.665	0.705522
0.666	0.704978
0.667	0.704509
0.667	0.705265
0.668	0.703784
0.669	0.703235
0.669	0.702489
0.67	0.701389
0.671	0.701339
0.671	0.700262
0.672	0.700159
0.673	0.698932
0.673	0.697888
0.674	0.696961
0.675	0.696291
0.675	0.69598
0.676	0.69597
0.677	0.696612
0.677	0.696252
0.678	0.695918
0.679	0.694999
0.679	0.694184
0.68	0.694997
0.681	0.693717
0.681	0.693048
0.682	0.692562
0.683	0.692472
0.683	0.692133
0.684	0.69096
0.684	0.689957
0.685	0.689364
0.686	0.689532
0.686	0.689072
0.687	0.688664
0.688	0.687632
0.688	0.686549
0.689	0.686774
0.69	0.687288
0.69	0.68661
0.691	0.685216
0.692	0.683979
0.692	0.684371
0.693	0.684995
0.694	0.685494
0.694	0.68508
0.695	0.684386
0.696	0.683554
0.696	0.68339
0.697	0.683163
0.698	0.682978
0.698	0.682965
0.699	0.682538
0.7	0.681242
0.7	0.680334
0.701	0.680064
0.702	0.678819
0.702	0.678666
0.703	0.677927
0.704	0.677415
0.704	0.677566
0.705	0.677871
0.706	0.677848
0.706	0.676738
0.707	0.676029
0.708	0.675302
0.708	0.674342
0.709	0.674079
0.71	0.673409
0.71	0.673517
0.711	0.672563
0.712	0.672534
0.712	0.672465
0.713	0.671718
0.714	0.671492
0.714	0.670978
0.715	0.670967
0.716	0.670585
0.716	0.670455
0.717	0.670874
0.718	0.671114
0.718	0.671384
0.719	0.669462
0.72	0.668975
0.72	0.669132
0.721	0.66901
0.722	0.669578
0.722	0.669124
0.723	0.668254
0.724	0.668234
0.724	0.668266
0.725	0.66798
0.726	0.666703
0.726	0.666361
0.727	0.665292
0.728	0.664924
0.728	0.664982
0.729	0.664881
0.73	0.664363
0.73	0.663575
0.731	0.662783
0.732	0.661629
0.732	0.660354
0.733	0.66043
0.734	0.659593
0.734	0.65926
0.735	0.65951
0.736	0.658965
0.736	0.658896
0.737	0.657762
0.738	0.65695
0.738	0.656117
0.739	0.655442
0.74	0.655273
0.74	0.654972
0.741	0.654626
0.742	0.654612
0.742	0.65448
0.743	0.654667
0.744	0.653555
0.744	0.653667
0.745	0.653314
0.746	0.653267
0.746	0.65361
0.747	0.653224
0.748	0.652283
0.748	0.651126
0.749	0.650517
0.75	0.650368
0.75	0.649203
0.751	0.64875
0.752	0.647418
0.752	0.647016
0.753	0.647373
0.754	0.64645
0.754	0.646033
0.755	0.645247
0.756	0.643728
0.756	0.643084
0.757	0.64187
0.758	0.640934
0.758	0.640575
0.759	0.63959
0.76	0.639556
0.76	0.639598
0.761	0.638826
0.762	0.637858
0.762	0.637492
0.763	0.637052
0.764	0.635653
0.764	0.634567
0.765	0.634155
0.766	0.634375
0.766	0.634102
0.767	0.634018
0.768	0.63396
0.768	0.633787
0.769	0.633418
0.77	0.632717
0.77	0.632927
0.771	0.632933
0.772	0.632695
0.772	0.632137
0.773	0.632289
0.774	0.63222
0.774	0.631955
0.775	0.631776
0.776	0.630876
0.776	0.629856
0.777	0.629053
0.778	0.628001
0.778	0.627369
0.779	0.626986
0.78	0.625859
0.78	0.624967
0.781	0.62541
0.782	0.624987
0.782	0.624995
0.783	0.625423
0.784	0.625873
0.784	0.625895
0.785	0.625679
0.786	0.625835
0.786	0.625046
0.787	0.624562
0.788	0.624549
0.788	0.624764
0.789	0.625962
0.79	0.626494
0.79	0.626547
0.791	0.626812
0.792	0.627239
0.792	0.627924
0.793	0.626789
0.794	0.626889
0.794	0.626557
0.795	0.626911
0.796	0.627711
0.796	0.627775
0.797	0.628887
0.798	0.630277
0.798	0.630696
0.799	0.630544
0.8	0.629254
0.8	0.629488
0.801	0.629723
0.802	0.629649
0.802	0.629418
0.803	0.629547
0.804	0.629501
0.804	0.629138
0.805	0.629058
0.806	0.628934
0.806	0.628396
0.807	0.628089
0.808	0.628078
0.808	0.627851
0.809	0.628336
0.81	0.628049
0.81	0.627935
0.811	0.62752
0.812	0.626494
0.812	0.626191
0.813	0.626558
0.814	0.627439
0.814	0.627082
0.815	0.626564
0.816	0.626233
0.816	0.62557
0.817	0.624776
0.818	0.624196
0.818	0.622961
0.819	0.622829
0.82	0.623703
0.82	0.624087
0.821	0.623218
0.822	0.622515
0.822	0.621867
0.823	0.620848
0.824	0.620804
0.824	0.62015
0.825	0.619785
0.826	0.619143
0.826	0.618456
0.827	0.617526
0.828	0.617375
0.828	0.617104
0.829	0.616143
0.83	0.615926
0.83	0.615716
0.831	0.615773
0.832	0.61576
0.832	0.615742
0.833	0.616421
0.834	0.616338
0.834	0.615788
0.835	0.614975
0.836	0.614244
0.836	0.614313
0.837	0.614449
0.838	0.614757
0.838	0.614731
0.839	0.614542
0.84	0.614451
0.84	0.614381
0.841	0.613942
0.842	0.613325
0.842	0.613116
0.843	0.612554
0.844	0.611874
0.844	0.611909
0.845	0.612551
0.846	0.612224
0.846	0.611469
0.847	0.61078
0.848	0.609683
0.848	0.609262
0.849	0.608875
0.85	0.607901
0.85	0.607489
0.851	0.607705
0.852	0.608797
0.852	0.60881
0.853	0.608021
0.854	0.607417
0.854	0.607369
0.855	0.607189
0.856	0.606325
0.856	0.605988
0.857	0.605871
0.858	0.605506
0.858	0.604847
0.859	0.604164
0.86	0.603856
0.86	0.604191
0.861	0.603987
0.862	0.603183
0.862	0.603084
0.863	0.602783
0.864	0.602057
0.864	0.600541
0.865	0.599749
0.866	0.599343
0.866	0.599369
0.867	0.599775
0.868	0.599264
0.868	0.599332
0.869	0.599485
0.87	0.599111
0.87	0.598631
0.871	0.598075
0.872	0.59809
0.872	0.598116
0.873	0.597974
0.874	0.597465
0.874	0.59746
0.875	0.597813
0.876	0.597418
0.876	0.597957
0.877	0.59863
0.878	0.598798
0.878	0.598552
0.879	0.598958
0.88	0.5991
0.88	0.59839
0.881	0.597716
0.882	0.597432
0.882	0.597461
0.883	0.597694
0.884	0.597361
0.884	0.597075
0.885	0.59694
0.886	0.596646
0.886	0.596605
0.887	0.596599
0.888	0.596761
0.888	0.596609
0.889	0.596759
0.89	0.597058
0.89	0.597309
0.891	0.597953
0.892	0.598278
0.892	0.598267
0.893	0.5984
0.894	0.597919
0.894	0.597651
0.895	0.597788
0.896	0.597257
0.896	0.596639
0.897	0.596792
0.898	0.597102
0.898	0.597252
0.899	0.597019
0.9	0.596568
0.9	0.595784
0.901	0.595823
0.902	0.595979
0.902	0.595769
0.903	0.595954
0.903	0.595652
0.904	0.595123
0.905	0.594907
0.905	0.594858
0.906	0.594625
0.907	0.594196
0.907	0.593881
0.908	0.59335
0.909	0.592988
0.909	0.592154
0.91	0.591732
0.911	0.591611
0.911	0.591098
0.912	0.590028
0.913	0.589886
0.913	0.590368
0.914	0.590603
0.915	0.59093
0.915	0.590228
0.916	0.59016
0.917	0.589879
0.917	0.589197
0.918	0.588954
0.919	0.589006
0.919	0.588751
0.92	0.588617
0.921	0.587965
0.921	0.587468
0.922	0.5872
0.923	0.586954
0.923	0.586041
0.924	0.585414
0.925	0.585285
0.925	0.585522
0.926	0.586442
0.927	0.587094
0.927	0.586588
0.928	0.586475
0.929	0.587115
0.929	0.586987
0.93	0.586172
0.931	0.585672
0.931	0.585575
0.932	0.58602
0.933	0.586212
0.933	0.586083
0.934	0.585757
0.935	0.584758
0.935	0.584484
0.936	0.584476
0.937	0.583897
0.937	0.584034
0.938	0.583478
0.939	0.582159
0.939	0.581468
0.94	0.581099
0.941	0.58121
0.941	0.581342
0.942	0.581469
0.943	0.581303
0.943	0.58151
0.944	0.581021
0.945	0.580844
0.945	0.58107
0.946	0.58046
0.947	0.580174
0.947	0.580319
0.948	0.579732
0.949	0.579462
0.949	0.579563
0.95	0.579131
0.951	0.578882
0.951	0.578245
0.952	0.577884
0.953	0.577084
0.953	0.576091
0.954	0.576081
0.955	0.576214
0.955	0.57597
0.956	0.57587
0.957	0.576205
0.957	0.576656
0.958	0.576712
0.959	0.576835
0.959	0.576643
0.96	0.576272
0.961	0.575997
0.961	0.575464
0.962	0.574566
0.963	0.573863
0.963	0.573659
0.964	0.573511
0.965	0.573431
0.965	0.573158
0.966	0.572876
0.967	0.57297
0.967	0.572956
0.968	0.573177
0.969	0.573502
0.969	0.573238
0.97	0.573357
0.971	0.573326
0.971	0.573857
0.972	0.574025
0.973	0.573896
0.973	0.573863
0.974	0.573791
0.975	0.573641
0.975	0.573967
0.976	0.574307
0.977	0.574021
0.977	0.573896
0.978	0.573795
0.979	0.574231
0.979	0.574416
0.98	0.57377
0.981	0.573801
0.981	0.574664
0.982	0.574301
0.983	0.57419
0.983	0.575171
0.984	0.575678
0.985	0.575456
0.985	0.575234
0.986	0.57535
0.987	0.575544
0.987	0.575456
0.988	0.575879
0.989	0.576122
0.989	0.575546
0.99	0.57527
0.991	0.575028
0.991	0.575357
0.992	0.575717
0.993	0.575317
0.993	0.575236
0.994	0.574983
0.995	0.574686
0.995	0.575021
0.996	0.574971
0.997	0.575431
0.997	0.575617
0.998	0.574977
0.999	0.574444
0.999	0.573741
1	0.573691
1.001	0.573622
1.001	0.574092
1.002	0.573155
1.003	0.572039
1.003	0.571284
1.004	0.57056
1.005	0.570363
1.005	0.570338
1.006	0.570809
1.007	0.571247
1.007	0.571541
1.008	0.571041
1.009	0.570253
1.009	0.56962
1.01	0.569444
1.011	0.569395
1.011	0.569263
1.012	0.569329
1.013	0.569742
1.013	0.569907
1.014	0.569885
1.015	0.569491
1.015	0.56961
1.016	0.569864
1.017	0.569068
1.017	0.568553
1.018	0.568634
1.019	0.569012
1.019	0.569587
1.02	0.570145
1.021	0.570052
1.021	0.569713
1.022	0.569913
1.023	0.570397
1.023	0.570284
1.024	0.569462
1.025	0.568822
1.025	0.568607
1.026	0.568334
1.027	0.567638
1.027	0.56712
1.028	0.567059
1.029	0.567094
1.029	0.567271
1.03	0.566538
1.031	0.566501
1.031	0.567099
1.032	0.567302
1.033	0.567239
1.033	0.566862
1.034	0.566848
1.035	0.566978
1.035	0.567434
1.036	0.568061
1.037	0.568157
1.037	0.567417
1.038	0.566445
1.039	0.566164
1.039	0.566177
1.04	0.56612
1.041	0.566055
1.041	0.566429
1.042	0.566433
1.043	0.566426
1.043	0.566523
1.044	0.565872
1.045	0.566341
1.045	0.566222
1.046	0.565622
1.047	0.565496
1.047	0.565175
1.048	0.565211
1.049	0.565539
1.049	0.565424
1.05	0.565607
1.051	0.566274
1.051	0.565918
1.052	0.565594
1.053	0.564349
1.053	0.56372
1.054	0.563379
1.055	0.56336
1.055	0.563116
1.056	0.56306
1.057	0.562752
1.057	0.563219
1.058	0.563344
1.059	0.562971
1.059	0.563319
1.06	0.563589
1.061	0.563858
1.061	0.564213
1.062	0.564084
1.063	0.564235
1.063	0.564189
1.064	0.564103
1.065	0.563632
1.065	0.563101
1.066	0.563038
1.067	0.562969
1.067	0.562574
1.068	0.562196
1.069	0.56211
1.069	0.561974
1.07	0.562248
1.071	0.562445
1.071	0.563515
1.072	0.564514
1.073	0.564279
1.073	0.563759
1.074	0.563436
1.075	0.563196
1.075	0.563098
1.076	0.563223
1.077	0.563406
1.077	0.563365
1.078	0.562806
1.079	0.562306
1.079	0.561708
1.08	0.562054
1.081	0.561882
1.081	0.561702
1.082	0.562093
1.083	0.562337
1.083	0.561553
1.084	0.560517
1.085	0.56038
1.085	0.560477
1.086	0.560661
1.087	0.560256
1.087	0.560079
1.088	0.559504
1.089	0.559323
1.089	0.55926
1.09	0.559284
1.091	0.559225
1.091	0.558939
1.092	0.558719
1.093	0.558182
1.093	0.557295
1.094	0.557261
1.095	0.557278
1.095	0.557373
1.096	0.556754
1.097	0.556727
1.097	0.556519
1.098	0.555561
1.099	0.555925
1.099	0.555919
1.1	0.554392
1.101	0.554912
1.101	0.554616
1.102	0.553897
1.103	0.553215
1.103	0.552805
1.104	0.552706
1.105	0.552562
1.105	0.550864
1.106	0.551072
1.107	0.551823
1.107	0.551223
1.108	0.551121
1.109	0.55149
1.109	0.551164
1.11	0.550384
1.111	0.550865
1.111	0.55132
1.112	0.55151
1.113	0.551698
1.113	0.550875
1.114	0.550852
1.115	0.55116
1.115	0.549998
1.116	0.54969
1.117	0.550526
1.117	0.55132
1.118	0.551859
1.119	0.551299
1.119	0.551413
1.12	0.552343
1.121	0.552638
1.121	0.552798
1.122	0.553065
1.123	0.5533
1.123	0.553693
1.124	0.553387
1.124	0.55374
1.125	0.554226
1.126	0.554492
1.126	0.554871
1.127	0.555355
1.128	0.555728
1.128	0.556349
1.129	0.556074
1.13	0.555741
1.13	0.555685
1.131	0.556651
1.132	0.556592
1.132	0.556986
1.133	0.558314
1.134	0.558137
1.134	0.557983
1.135	0.558946
1.136	0.558946
1.136	0.559454
1.137	0.56008
1.138	0.560394
1.138	0.560344
1.139	0.559594
1.14	0.559514
1.14	0.559886
1.141	0.559503
1.142	0.559154
1.142	0.558912
1.143	0.559598
1.144	0.559092
1.144	0.558891
1.145	0.558577
1.146	0.558722
1.146	0.559016
1.147	0.55976
1.148	0.559735
1.148	0.560055
1.149	0.560155
1.15	0.560205
1.15	0.560316
1.151	0.55973
1.152	0.56044
1.152	0.560017
1.153	0.559676
1.154	0.559395
1.154	0.559323
1.155	0.559135
1.156	0.558492
1.156	0.557455
1.157	0.556854
1.158	0.555754
1.158	0.55494
1.159	0.555103
1.16	0.556039
1.16	0.555483
1.161	0.555808
1.162	0.554184
1.162	0.554553
1.163	0.554867
1.164	0.555391
1.164	0.55513
1.165	0.554724
1.166	0.554739
1.166	0.554247
1.167	0.553749
1.168	0.554286
1.168	0.554346
1.169	0.554528
1.17	0.55472
1.17	0.554169
1.171	0.553624
1.172	0.554643
1.172	0.556058
1.173	0.555329
1.174	0.554547
1.174	0.554824
1.175	0.554958
1.176	0.555217
1.176	0.554423
1.177	0.554525
1.178	0.553818
1.178	0.553421
1.179	0.553979
1.18	0.553569
1.18	0.553536
1.181	0.553405
1.182	0.553107
1.182	0.552476
1.183	0.551243
1.184	0.550637
1.184	0.550311
1.185	0.550211
1.186	0.550488
1.186	0.549781
1.187	0.54875
1.188	0.549392
1.188	0.549412
1.189	0.549805
1.19	0.550221
1.19	0.55066
1.191	0.551832
1.192	0.551973
1.192	0.552488
1.193	0.552071
1.194	0.552145
1.194	0.551245
1.195	0.552218
1.196	0.553065
1.196	0.552632
1.197	0.552471
1.198	0.552037
1.198	0.552439
1.199	0.552486
1.2	0.553601
1.2	0.553989
1.201	0.55395
1.202	0.55337
1.202	0.553629
1.203	0.553345
1.204	0.553784
1.204	0.553804
1.205	0.553337
1.206	0.552368
1.206	0.552595
1.207	0.552702
1.208	0.552856
1.208	0.552623
1.209	0.553615
1.21	0.553648
1.21	0.554471
1.211	0.554566
1.212	0.554998
1.212	0.554535
1.213	0.554657
1.214	0.554434
1.214	0.554832
1.215	0.554814
1.216	0.554567
1.216	0.555657
1.217	0.556504
1.218	0.557295
1.218	0.557731
1.219	0.557615
1.22	0.557972
1.22	0.558691
1.221	0.558541
1.222	0.558713
1.222	0.558732
1.223	0.55916
1.224	0.55953
1.224	0.558988
1.225	0.559253
1.226	0.558567
1.226	0.558496
1.227	0.558948
1.228	0.559278
1.228	0.558839
1.229	0.558078
1.23	0.558166
1.23	0.558608
1.231	0.558818
1.232	0.558288
1.232	0.558789
1.233	0.558198
1.234	0.557667
1.234	0.557658
1.235	0.55745
1.236	0.557829
1.236	0.557641
1.237	0.557286
1.238	0.557749
1.238	0.557829
1.239	0.55803
1.24	0.558392
1.24	0.558875
1.241	0.559369
1.242	0.559316
1.242	0.558069
1.243	0.558579
1.244	0.557957
1.244	0.558092
1.245	0.557678
1.246	0.557944
1.246	0.557975
1.247	0.557576
1.248	0.556407
1.248	0.557532
1.249	0.557612
1.25	0.558333
1.25	0.558488
1.251	0.558273
1.252	0.558984
1.252	0.559127
1.253	0.559493
1.254	0.559953
1.254	0.560156
1.255	0.560229
1.256	0.560516
1.256	0.560519
1.257	0.560397
1.258	0.560492
1.258	0.560287
1.259	0.560348
1.26	0.560436
1.26	0.560181
1.261	0.560359
1.262	0.560835
1.262	0.560877
1.263	0.561072
1.264	0.561386
1.264	0.560878
1.265	0.561111
1.266	0.561139
1.266	0.561175
1.267	0.561899
1.268	0.56258
1.268	0.563175
1.269	0.562959
1.27	0.562426
1.27	0.562325
1.271	0.562739
1.272	0.562894
1.272	0.563769
1.273	0.563262
1.274	0.563311
1.274	0.562881
1.275	0.563004
1.276	0.563867
1.276	0.56377
1.277	0.563779
1.278	0.5648
1.278	0.565083
1.279	0.564898
1.28	0.565198
1.28	0.565573
1.281	0.56643
1.282	0.566627
1.282	0.567269
1.283	0.567313
1.284	0.566433
1.284	0.566226
1.285	0.565252
1.286	0.563985
1.286	0.563827
1.287	0.562983
1.288	0.562754
1.288	0.5635
1.289	0.563348
1.29	0.563399
1.29	0.5635
1.291	0.563404
1.292	0.564104
1.292	0.563882
1.293	0.563438
1.294	0.563913
1.294	0.564465
1.295	0.56499
1.296	0.56544
1.296	0.565036
1.297	0.564419
1.298	0.565488
1.298	0.565435
1.299	0.565161
1.3	0.564525
1.3	0.564625
1.301	0.5644
1.302	0.564131
1.302	0.56437
1.303	0.565384
1.304	0.565704
1.304	0.565288
1.305	0.565239
1.306	0.564742
1.306	0.564712
1.307	0.564785
1.308	0.565077
1.308	0.564867
1.309	0.564053
1.31	0.563869
1.31	0.564006
1.311	0.564176
1.312	0.564661
1.312	0.565157
1.313	0.565151
1.314	0.565318
1.314	0.565335
1.315	0.565046
1.316	0.564666
1.316	0.563868
1.317	0.563876
1.318	0.564291
1.318	0.564522
1.319	0.56506
1.32	0.564937
1.32	0.565345
1.321	0.566049
1.322	0.565719
1.322	0.565221
1.323	0.565504
1.324	0.565752
1.324	0.565949
1.325	0.565792
1.326	0.565843
1.326	0.566413
1.327	0.566333
1.328	0.565947
1.328	0.565498
1.329	0.565624
1.33	0.566306
[truncated: 31,803 more rows]

## Sheet: Figure S1B
SEC Trace of MdtFV610F Purification
Elution Volume (mL)	Absorbance 280 nm (mAU)
0	5.4048
0.001	7.11179
0.002	7.11449
0.002	7.11618
0.003	7.11756
0.004	7.11969
0.004	7.12081
0.005	7.12124
0.006	7.1229
0.006	7.12478
0.007	7.12581
0.008	7.12688
0.008	7.12829
0.009	7.12948
0.01	7.13068
0.01	7.13224
0.011	7.13325
0.012	7.1339
0.012	7.13494
0.013	7.13588
0.014	7.13672
0.014	7.13758
0.015	7.13802
0.016	7.1395
0.016	7.13928
0.017	7.14043
0.018	7.14081
0.018	7.14155
0.019	7.14184
0.02	7.14202
0.02	7.14288
0.021	7.14398
0.022	7.14337
0.022	7.14329
0.023	7.14372
0.024	7.14327
0.024	7.14258
0.025	7.14229
0.026	7.14307
0.026	7.14274
0.027	7.14179
0.028	7.1421
0.028	7.14181
0.029	7.14112
0.03	7.14076
0.03	7.1409
0.031	7.14114
0.032	7.14165
0.032	7.14205
0.033	7.14222
0.034	7.14302
0.034	7.1434
0.035	7.14404
0.036	7.14464
0.036	7.14531
0.037	7.14441
0.038	7.14401
0.038	7.14458
0.039	7.14426
0.039	7.14284
0.04	7.14241
0.041	7.14234
0.041	7.14241
0.042	7.14177
0.043	7.14112
0.043	7.14001
0.044	7.13939
0.045	7.13923
0.045	7.13896
0.046	7.13792
0.047	7.1376
0.047	7.13589
0.048	7.13557
0.049	7.13496
0.049	7.1344
0.05	7.13309
0.051	7.13317
0.051	7.13346
0.052	7.13375
0.053	7.13447
0.053	7.13488
0.054	7.13501
0.055	7.13552
0.055	7.13643
0.056	7.13635
0.057	7.13568
0.057	7.136
0.058	7.13656
0.059	7.13651
0.059	7.13554
0.06	7.13684
0.061	7.13532
0.061	7.13586
0.062	7.13683
0.063	7.13732
0.063	7.13683
0.064	7.13688
0.065	7.13604
0.065	7.13608
0.066	7.13644
0.067	7.13582
0.067	7.13551
0.068	7.13533
0.069	7.13544
0.069	7.13601
0.07	7.13673
0.071	7.13793
0.071	7.1381
0.072	7.13899
0.073	7.14007
0.073	7.14067
0.074	7.14032
0.075	7.13992
0.075	7.13999
0.076	7.14029
0.077	7.1408
0.077	7.14052
0.078	7.14067
0.079	7.14174
0.079	7.14289
0.08	7.14413
0.081	7.14502
0.081	7.14544
0.082	7.14469
0.083	7.14492
0.083	7.14558
0.084	7.1453
0.085	7.14465
0.085	7.14487
0.086	7.14505
0.087	7.14489
0.087	7.14417
0.088	7.14302
0.089	7.1422
0.089	7.14147
0.09	7.14202
0.091	7.14225
0.091	7.14081
0.092	7.13893
0.093	7.13728
0.093	7.13381
0.094	7.13025
0.095	7.12596
0.095	7.12029
0.096	7.11391
0.097	7.1085
0.097	7.10126
0.098	7.09248
0.099	7.08183
0.099	7.07045
0.1	7.0577
0.101	7.04353
0.101	7.02756
0.102	7.01036
0.103	6.99164
0.103	6.97307
0.104	6.95206
0.105	6.93048
0.105	6.90769
0.106	6.88404
0.107	6.85928
0.107	6.83526
0.108	6.80953
0.109	6.78236
0.109	6.75577
0.11	6.72878
0.111	6.70155
0.111	6.67233
0.112	6.64204
0.113	6.61191
0.113	6.58092
0.114	6.55044
0.115	6.52003
0.115	6.49032
0.116	6.45945
0.117	6.42658
0.117	6.39371
0.118	6.36076
0.119	6.32643
0.119	6.29254
0.12	6.25821
0.121	6.22391
0.121	6.18985
0.122	6.15552
0.123	6.1207
0.123	6.08549
0.124	6.0501
0.125	6.01555
0.125	5.98096
0.126	5.94632
0.127	5.91222
0.127	5.87821
0.128	5.84381
0.129	5.81012
0.129	5.77754
0.13	5.74421
0.131	5.71173
0.131	5.68076
0.132	5.6506
0.133	5.62187
0.133	5.59401
0.134	5.56726
0.135	5.54219
0.135	5.5171
0.136	5.49283
0.137	5.46917
0.137	5.44691
0.138	5.42596
0.139	5.40492
0.139	5.38533
0.14	5.36711
0.141	5.34875
0.141	5.33129
0.142	5.31466
0.143	5.29697
0.143	5.27945
0.144	5.26287
0.145	5.24813
0.145	5.2336
0.146	5.21891
0.147	5.20391
0.147	5.18921
0.148	5.17599
0.149	5.16277
0.149	5.14925
0.15	5.13596
0.151	5.12213
0.151	5.10778
0.152	5.09513
0.153	5.08229
0.153	5.06907
0.154	5.0567
0.155	5.0436
0.155	5.03041
0.156	5.01759
0.157	5.00532
0.157	4.9928
0.158	4.97966
0.159	4.96674
0.159	4.95515
0.16	4.9435
0.161	4.93207
0.161	4.92082
0.162	4.90987
0.163	4.89817
0.163	4.88785
0.164	4.87798
0.165	4.8682
0.165	4.85823
0.166	4.84712
0.167	4.83674
0.167	4.82584
0.168	4.81564
0.169	4.80732
0.169	4.79916
0.17	4.79058
0.171	4.78158
0.171	4.77224
0.172	4.76295
0.173	4.75342
0.173	4.74348
0.174	4.73356
0.175	4.72376
0.175	4.71404
0.176	4.70463
0.177	4.69545
0.177	4.68601
0.178	4.67623
0.179	4.66683
0.179	4.65742
0.18	4.64829
0.181	4.63952
0.181	4.63039
0.182	4.62147
0.183	4.61222
0.183	4.60334
0.184	4.59484
0.185	4.58631
0.185	4.57742
0.186	4.56841
0.187	4.55962
0.187	4.55136
0.188	4.54368
0.189	4.53601
0.189	4.52832
0.19	4.5207
0.191	4.51246
0.191	4.50477
0.192	4.49759
0.193	4.49006
0.193	4.48199
0.194	4.47443
0.195	4.46745
0.195	4.46012
0.196	4.45296
0.197	4.44541
0.197	4.43776
0.198	4.43001
0.199	4.42312
0.199	4.41726
0.2	4.41076
0.201	4.40533
0.201	4.40031
0.202	4.39479
0.203	4.38939
0.203	4.38432
0.204	4.3798
0.205	4.37558
0.205	4.37191
0.206	4.36932
0.207	4.36673
0.207	4.36555
0.208	4.36599
0.209	4.36664
0.209	4.36737
0.21	4.3688
0.211	4.3712
0.211	4.37487
0.212	4.37974
0.213	4.38615
0.213	4.39462
0.214	4.40531
0.215	4.41776
0.215	4.43283
0.216	4.45011
0.217	4.47008
0.217	4.49318
0.218	4.5204
0.219	4.55069
0.219	4.58393
0.22	4.6201
0.221	4.65982
0.221	4.70107
0.222	4.74441
0.223	4.78816
0.223	4.83461
0.224	4.88748
0.225	4.9462
0.225	5.00751
0.226	5.07177
0.227	5.14024
0.227	5.213
0.228	5.28952
0.229	5.37022
0.229	5.45552
0.23	5.54612
0.231	5.64121
0.231	5.7409
0.232	5.84614
0.233	5.9563
0.233	6.07206
0.234	6.19347
0.235	6.32016
0.235	6.45252
0.236	6.5905
0.236	6.73379
0.237	6.88259
0.238	7.03668
0.238	7.19669
0.239	7.36161
0.24	7.53013
0.24	7.7032
0.241	7.87873
0.242	8.05814
0.242	8.24186
0.243	8.42941
0.244	8.62008
0.244	8.81287
0.245	9.00773
0.246	9.20341
0.246	9.39935
0.247	9.59509
0.248	9.79135
0.248	9.98552
0.249	10.179
0.25	10.3736
0.25	10.5657
0.251	10.7552
0.252	10.943
0.252	11.1307
0.253	11.3155
0.254	11.4974
0.254	11.676
0.255	11.8504
0.256	12.025
0.256	12.1982
0.257	12.367
0.258	12.5323
0.258	12.6962
0.259	12.8573
0.26	13.0157
0.26	13.171
0.261	13.3229
0.262	13.4715
0.262	13.6156
0.263	13.7543
0.264	13.8888
0.264	14.0184
0.265	14.1434
0.266	14.2632
0.266	14.3783
0.267	14.4871
0.268	14.5894
0.268	14.6868
0.269	14.7779
0.27	14.8628
0.27	14.9428
0.271	15.0168
0.272	15.0844
0.272	15.1466
0.273	15.2038
0.274	15.2564
0.274	15.3036
0.275	15.3448
0.276	15.3808
0.276	15.4132
0.277	15.4435
0.278	15.4721
0.278	15.4977
0.279	15.5198
0.28	15.5388
0.28	15.5556
0.281	15.5703
0.282	15.5827
0.282	15.592
0.283	15.5984
0.284	15.6035
0.284	15.6076
0.285	15.6096
0.286	15.6101
0.286	15.6097
0.287	15.6086
0.288	15.6068
0.288	15.6024
0.289	15.5965
0.29	15.5887
0.29	15.5793
0.291	15.5694
0.292	15.557
0.292	15.5432
0.293	15.5278
0.294	15.51
0.294	15.4906
0.295	15.4705
0.296	15.4492
0.296	15.4276
0.297	15.4056
0.298	15.3828
0.298	15.358
0.299	15.3311
0.3	15.3033
0.3	15.2748
0.301	15.2457
0.302	15.215
0.302	15.183
0.303	15.1507
0.304	15.117
0.304	15.0827
0.305	15.048
0.306	15.0118
0.306	14.9755
0.307	14.9382
0.308	14.899
0.308	14.8595
0.309	14.8191
0.31	14.7778
0.31	14.736
0.311	14.6932
0.312	14.6496
0.312	14.6057
0.313	14.5614
0.314	14.5163
0.314	14.4707
0.315	14.4251
0.316	14.3805
0.316	14.3361
0.317	14.2901
0.318	14.2436
0.318	14.197
0.319	14.1493
0.32	14.1008
0.32	14.0521
0.321	14.0035
0.322	13.9556
0.322	13.9075
0.323	13.8594
0.324	13.8106
0.324	13.7612
0.325	13.7118
0.326	13.6622
0.326	13.6128
0.327	13.5633
0.328	13.5136
0.328	13.4663
0.329	13.4217
0.33	13.3777
0.33	13.3315
0.331	13.2819
0.332	13.2319
0.332	13.1826
0.333	13.1329
0.334	13.0836
0.334	13.0347
0.335	12.9862
0.336	12.9387
0.336	12.8914
0.337	12.8444
0.338	12.7972
0.338	12.7501
0.339	12.7034
0.34	12.6576
0.34	12.6121
0.341	12.5684
0.342	12.5249
0.342	12.4814
0.343	12.4377
0.344	12.3939
0.344	12.3506
0.345	12.3068
0.346	12.2636
0.346	12.2209
0.347	12.1789
0.348	12.1371
0.348	12.0953
0.349	12.0542
0.35	12.0127
0.35	11.9711
0.351	11.9308
0.352	11.8908
0.352	11.8515
0.353	11.8125
0.354	11.7723
0.354	11.7318
0.355	11.692
0.356	11.6523
0.356	11.6126
0.357	11.5738
0.358	11.5363
0.358	11.4989
0.359	11.4617
0.36	11.4254
0.36	11.3895
0.361	11.3544
0.362	11.3194
0.362	11.2845
0.363	11.249
0.364	11.2132
0.364	11.1781
0.365	11.1432
0.366	11.1088
0.366	11.0741
0.367	11.0397
0.368	11.0057
0.368	10.9715
0.369	10.9375
0.37	10.9034
0.37	10.8696
0.371	10.8369
0.372	10.8042
0.372	10.7715
0.373	10.7384
0.374	10.7051
0.374	10.6717
0.375	10.6386
0.376	10.6061
0.376	10.5742
0.377	10.5424
0.378	10.5115
0.378	10.4818
0.379	10.4518
0.38	10.422
0.38	10.3927
0.381	10.3632
0.382	10.3347
0.382	10.3079
0.383	10.2825
0.384	10.2573
0.384	10.2296
0.385	10.201
0.386	10.1731
0.386	10.1455
0.387	10.1185
0.388	10.0918
0.388	10.0657
0.389	10.0391
0.39	10.0125
0.39	9.98512
0.391	9.95836
0.392	9.93173
0.392	9.9057
0.393	9.87955
0.394	9.8535
0.394	9.82738
0.395	9.80209
0.396	9.77634
0.396	9.7515
0.397	9.7266
0.398	9.70206
0.398	9.67817
0.399	9.65341
0.4	9.63045
0.4	9.60565
0.401	9.58069
0.402	9.55684
0.402	9.53252
0.403	9.5082
0.404	9.48534
0.404	9.46208
0.405	9.43815
0.406	9.41582
0.406	9.39418
0.407	9.37185
0.408	9.34955
0.408	9.32798
0.409	9.30657
0.41	9.28446
0.41	9.26317
0.411	9.24057
0.412	9.21812
0.412	9.19677
0.413	9.17462
0.414	9.15245
0.414	9.13091
0.415	9.10893
0.416	9.08712
0.416	9.0654
0.417	9.04353
0.418	9.02218
0.418	9.00113
0.419	8.98007
0.42	8.95863
0.42	8.93747
0.421	8.91614
0.422	8.89407
0.422	8.87309
0.423	8.85261
0.424	8.832
0.424	8.81094
0.425	8.79007
0.426	8.76968
0.426	8.74915
0.427	8.72889
0.428	8.70801
0.428	8.68775
0.429	8.66764
0.43	8.64659
0.43	8.62637
0.431	8.60602
0.432	8.58639
0.432	8.56724
0.433	8.54754
0.433	8.52948
0.434	8.51171
0.435	8.49317
0.435	8.47616
0.436	8.46007
0.437	8.44335
0.437	8.42427
0.438	8.40531
0.439	8.38643
0.439	8.36716
0.44	8.34866
0.441	8.33061
0.441	8.31298
0.442	8.29468
0.443	8.2756
0.443	8.25745
0.444	8.24048
0.445	8.22416
0.445	8.20613
0.446	8.18961
0.447	8.1725
0.447	8.15531
0.448	8.13804
0.449	8.12238
0.449	8.10509
0.45	8.08794
0.451	8.07269
0.451	8.05606
0.452	8.04106
0.453	8.02477
0.453	8.00928
0.454	7.99367
0.455	7.97878
0.455	7.96286
0.456	7.94709
0.457	7.93147
0.457	7.9164
0.458	7.90251
0.459	7.88798
0.459	7.87329
0.46	7.85793
0.461	7.84335
0.461	7.82885
0.462	7.81331
0.463	7.79906
0.463	7.78602
0.464	7.772
0.465	7.75719
0.465	7.74326
0.466	7.7288
0.467	7.71503
0.467	7.70119
0.468	7.68773
0.469	7.67376
0.469	7.65996
0.47	7.64749
0.471	7.63504
0.471	7.62313
0.472	7.61082
0.473	7.59858
0.473	7.58621
0.474	7.57371
0.475	7.56033
0.475	7.54741
0.476	7.53505
0.477	7.52274
0.477	7.51011
0.478	7.49712
0.479	7.4856
0.479	7.47347
0.48	7.46186
0.481	7.44956
0.481	7.43803
0.482	7.42468
0.483	7.41345
0.483	7.40224
0.484	7.38924
0.485	7.37823
0.485	7.36514
0.486	7.35398
0.487	7.34147
0.487	7.32967
0.488	7.3177
0.489	7.30756
0.489	7.29709
0.49	7.2882
0.491	7.27956
0.491	7.26984
0.492	7.26022
0.493	7.25119
0.493	7.24266
0.494	7.23381
0.495	7.2245
0.495	7.2148
0.496	7.20529
0.497	7.19533
0.497	7.1855
0.498	7.17588
0.499	7.16589
0.499	7.15734
0.5	7.14804
0.501	7.13799
0.501	7.12849
0.502	7.11991
0.503	7.11127
0.503	7.10241
0.504	7.09254
0.505	7.08326
0.505	7.07422
0.506	7.06529
0.507	7.05708
0.507	7.04791
0.508	7.0394
0.509	7.03048
0.509	7.0224
0.51	7.01433
0.511	7.00569
0.511	6.99719
0.512	6.98836
0.513	6.97971
0.513	6.97084
0.514	6.96334
0.515	6.95553
0.515	6.94871
0.516	6.94153
0.517	6.93414
0.517	6.92669
0.518	6.91897
0.519	6.91175
0.519	6.90391
0.52	6.89737
0.521	6.89054
0.521	6.88332
0.522	6.87618
0.523	6.87031
0.523	6.86219
0.524	6.85328
0.525	6.84405
0.525	6.83507
0.526	6.82541
0.527	6.81571
0.527	6.80771
0.528	6.79908
0.529	6.79081
0.529	6.78322
0.53	6.77516
0.531	6.76665
0.531	6.75876
0.532	6.75066
0.533	6.74322
0.533	6.73571
0.534	6.72902
0.535	6.72229
0.535	6.71522
0.536	6.70711
0.537	6.69835
0.537	6.69165
0.538	6.68358
0.539	6.67582
0.539	6.66835
0.54	6.66093
0.541	6.65379
0.541	6.64581
0.542	6.64016
0.543	6.63398
0.543	6.62701
0.544	6.62006
0.545	6.61292
0.545	6.60635
0.546	6.59991
0.547	6.59397
0.547	6.58779
0.548	6.58066
0.549	6.57335
0.549	6.56666
0.55	6.55951
0.551	6.55305
0.551	6.5469
0.552	6.5407
0.553	6.53431
0.553	6.52734
0.554	6.52024
0.555	6.51522
0.555	6.50962
0.556	6.50311
0.557	6.49709
0.557	6.49168
0.558	6.4866
0.559	6.48101
0.559	6.4753
0.56	6.46978
0.561	6.46392
0.561	6.4585
0.562	6.45362
0.563	6.44838
0.563	6.44368
0.564	6.43965
0.565	6.43551
0.565	6.43123
0.566	6.42623
0.567	6.42117
0.567	6.41558
0.568	6.40953
0.569	6.40383
0.569	6.39892
0.57	6.39466
0.571	6.39042
0.571	6.38612
0.572	6.38206
0.573	6.37818
0.573	6.37292
0.574	6.36836
0.575	6.3644
0.575	6.35968
0.576	6.35387
0.577	6.34917
0.577	6.34481
0.578	6.34062
0.579	6.33502
0.579	6.32997
0.58	6.32453
0.581	6.31995
0.581	6.31648
0.582	6.31224
0.583	6.30779
0.583	6.3035
0.584	6.29981
0.585	6.29497
0.585	6.29078
0.586	6.28714
0.587	6.28332
0.587	6.28103
0.588	6.27579
0.589	6.2714
0.589	6.26675
0.59	6.26264
0.591	6.25751
0.591	6.25254
0.592	6.24864
0.593	6.245
0.593	6.24181
0.594	6.23803
0.595	6.23352
0.595	6.2284
0.596	6.22409
0.597	6.21939
0.597	6.21412
0.598	6.20846
0.599	6.20332
0.599	6.19833
0.6	6.19319
0.601	6.18836
0.601	6.18397
0.602	6.17912
0.603	6.1742
0.603	6.16966
0.604	6.16465
0.605	6.15991
0.605	6.1551
0.606	6.14985
0.607	6.14504
0.607	6.14033
0.608	6.1356
0.609	6.13119
0.609	6.12796
0.61	6.125
0.611	6.12177
0.611	6.11789
0.612	6.1141
0.613	6.11029
0.613	6.10679
0.614	6.10307
0.615	6.09811
0.615	6.09372
0.616	6.08916
0.617	6.08469
0.617	6.0801
0.618	6.0759
0.619	6.07173
0.619	6.06717
0.62	6.06304
0.621	6.05785
0.621	6.0538
0.622	6.05001
0.623	6.04648
0.623	6.04276
0.624	6.03881
0.625	6.03458
0.625	6.03047
0.626	6.02694
0.627	6.02217
0.627	6.01776
0.628	6.01426
0.629	6.01188
0.629	6.00908
0.63	6.00605
0.63	6.00332
0.631	6.00103
0.632	5.99832
0.632	5.99577
0.633	5.99319
0.634	5.99075
0.634	5.98805
0.635	5.98541
0.636	5.98255
0.636	5.97947
0.637	5.97713
0.638	5.97437
0.638	5.97118
0.639	5.96823
0.64	5.96525
0.64	5.96231
0.641	5.95952
0.642	5.95584
0.642	5.95196
0.643	5.94863
0.644	5.94473
0.644	5.94129
0.645	5.93824
0.646	5.93504
0.646	5.93108
0.647	5.92656
0.648	5.92343
0.648	5.92059
0.649	5.91797
0.65	5.91523
0.65	5.91208
0.651	5.90835
0.652	5.9045
0.652	5.90097
0.653	5.8975
0.654	5.89439
0.654	5.89093
0.655	5.88708
0.656	5.88341
0.656	5.88007
0.657	5.87705
0.658	5.87367
0.658	5.86968
0.659	5.86501
0.66	5.86142
0.66	5.85822
0.661	5.85429
0.662	5.85004
0.662	5.84546
0.663	5.84125
0.664	5.8372
0.664	5.83318
0.665	5.82874
0.666	5.82424
0.666	5.82032
0.667	5.81618
0.668	5.81176
0.668	5.80748
0.669	5.80282
0.67	5.79835
0.67	5.79436
0.671	5.7898
0.672	5.78564
0.672	5.78166
0.673	5.77729
0.674	5.77311
0.674	5.76911
0.675	5.76534
0.676	5.76131
0.676	5.75679
0.677	5.75295
0.678	5.74935
0.678	5.74501
0.679	5.74085
0.68	5.73709
0.68	5.73348
0.681	5.72986
0.682	5.72611
0.682	5.72214
0.683	5.71808
0.684	5.7142
0.684	5.71044
0.685	5.70708
0.686	5.70419
0.686	5.7011
0.687	5.69811
0.688	5.69514
0.688	5.6917
0.689	5.6884
0.69	5.68499
0.69	5.68164
0.691	5.67831
0.692	5.67498
0.692	5.67169
0.693	5.66847
0.694	5.66521
0.694	5.66189
0.695	5.65869
0.696	5.65611
0.696	5.65392
0.697	5.65169
0.698	5.64882
0.698	5.64584
0.699	5.64239
0.7	5.6393
0.7	5.63638
0.701	5.63368
0.702	5.63096
0.702	5.62919
0.703	5.62721
0.704	5.62442
0.704	5.62182
0.705	5.61966
0.706	5.61728
0.706	5.615
0.707	5.61271
0.708	5.60985
0.708	5.60651
0.709	5.60391
0.71	5.6018
0.71	5.59887
0.711	5.59522
0.712	5.59239
0.712	5.58997
0.713	5.58736
0.714	5.58496
0.714	5.58193
0.715	5.5785
0.716	5.57517
0.716	5.57226
0.717	5.56898
0.718	5.56612
0.718	5.56389
0.719	5.56125
0.72	5.55863
0.72	5.55557
0.721	5.55224
0.722	5.54948
0.722	5.5471
0.723	5.5446
0.724	5.54132
0.724	5.53749
0.725	5.53473
0.726	5.53227
0.726	5.52916
0.727	5.52596
0.728	5.52279
0.728	5.52
0.729	5.51694
0.73	5.5133
0.73	5.50972
0.731	5.50662
0.732	5.50427
0.732	5.50204
0.733	5.49942
0.734	5.49601
0.734	5.49276
0.735	5.48935
0.736	5.48573
0.736	5.48178
0.737	5.47817
0.738	5.47458
0.738	5.47109
0.739	5.46714
0.74	5.46312
0.74	5.45944
0.741	5.45594
0.742	5.45299
0.742	5.45029
0.743	5.44702
0.744	5.44372
0.744	5.44133
0.745	5.43894
0.746	5.43645
0.746	5.43381
0.747	5.43114
0.748	5.42896
0.748	5.42661
0.749	5.42387
0.75	5.42098
0.75	5.4186
0.751	5.41585
0.752	5.41238
0.752	5.40893
0.753	5.40554
0.754	5.40254
0.754	5.39952
0.755	5.39659
0.756	5.39415
0.756	5.39122
0.757	5.38827
0.758	5.38626
0.758	5.38345
0.759	5.38019
0.76	5.37775
0.76	5.37493
0.761	5.37295
0.762	5.3695
0.762	5.36598
0.763	5.36238
0.764	5.35905
0.764	5.35639
0.765	5.35272
0.766	5.34949
0.766	5.34671
0.767	5.34391
0.768	5.34141
0.768	5.33971
0.769	5.33746
0.77	5.3361
0.77	5.33453
0.771	5.33286
0.772	5.33055
0.772	5.32942
0.773	5.32836
0.774	5.32662
0.774	5.32489
0.775	5.32318
0.776	5.32053
0.776	5.31765
0.777	5.3157
0.778	5.31346
0.778	5.31108
0.779	5.30841
0.78	5.3056
0.78	5.30278
0.781	5.2999
0.782	5.29697
0.782	5.29409
0.783	5.29134
0.784	5.28925
0.784	5.28638
0.785	5.28331
0.786	5.2802
0.786	5.27698
0.787	5.27424
0.788	5.27092
0.788	5.26811
0.789	5.26403
0.79	5.25995
0.79	5.25786
0.791	5.25496
0.792	5.252
0.792	5.24932
0.793	5.2468
0.794	5.24439
0.794	5.24103
0.795	5.239
0.796	5.23675
0.796	5.23494
0.797	5.23227
0.798	5.22907
0.798	5.22632
0.799	5.2236
0.8	5.2206
0.8	5.21838
0.801	5.21552
0.802	5.21243
0.802	5.20979
0.803	5.20668
0.804	5.20344
0.804	5.2007
0.805	5.19763
0.806	5.19369
0.806	5.19017
0.807	5.18715
0.808	5.18441
0.808	5.18111
0.809	5.17821
0.81	5.17537
0.81	5.17308
0.811	5.17041
0.812	5.1673
0.812	5.16394
0.813	5.16026
0.814	5.15737
0.814	5.15419
0.815	5.15148
0.816	5.14853
0.816	5.1469
0.817	5.14303
0.818	5.14138
0.818	5.13896
0.819	5.1356
0.82	5.13266
0.82	5.1288
0.821	5.12612
0.822	5.12282
0.822	5.12068
0.823	5.1191
0.824	5.11651
0.824	5.11519
0.825	5.11353
0.826	5.11156
0.826	5.10962
0.827	5.10698
0.827	5.10604
0.828	5.10327
0.829	5.10112
0.829	5.09914
0.83	5.09656
0.831	5.09392
0.831	5.09194
0.832	5.08985
0.833	5.08712
0.833	5.08393
0.834	5.08172
0.835	5.0787
0.835	5.0766
0.836	5.07414
0.837	5.07185
0.837	5.0692
0.838	5.06594
0.839	5.06394
0.839	5.06149
0.84	5.05881
0.841	5.05649
0.841	5.05457
0.842	5.05228
0.843	5.05166
0.843	5.04938
0.844	5.04738
0.845	5.04558
0.845	5.04376
0.846	5.04267
0.847	5.04105
0.847	5.04013
0.848	5.03784
0.849	5.03591
0.849	5.03329
0.85	5.03131
0.851	5.02801
0.851	5.02645
0.852	5.02538
0.853	5.02438
0.853	5.02314
0.854	5.02295
0.855	5.02193
0.855	5.02018
0.856	5.01814
0.857	5.01544
0.857	5.01303
0.858	5.01072
0.859	5.00848
0.859	5.00542
0.86	5.00266
0.861	5.00012
0.861	4.99805
0.862	4.99628
0.863	4.99417
0.863	4.9923
0.864	4.9906
0.865	4.98919
0.865	4.98686
0.866	4.98561
0.867	4.98444
0.867	4.98275
0.868	4.98164
0.869	4.97962
0.869	4.97685
0.87	4.97467
0.871	4.97279
0.871	4.97227
0.872	4.97008
0.873	4.96809
0.873	4.96628
0.874	4.96377
0.875	4.9626
0.875	4.9607
0.876	4.95806
0.877	4.9564
0.877	4.95458
0.878	4.95265
0.879	4.95117
0.879	4.94925
0.88	4.94716
0.881	4.94379
0.881	4.94157
0.882	4.94035
0.883	4.93845
0.883	4.93653
0.884	4.93501
0.885	4.93265
0.885	4.93073
0.886	4.92844
0.887	4.92663
0.887	4.92387
0.888	4.92259
0.889	4.91997
0.889	4.91724
0.89	4.91538
0.891	4.9131
0.891	4.91121
0.892	4.90932
0.893	4.90858
0.893	4.90651
0.894	4.90388
0.895	4.90243
0.895	4.90075
0.896	4.89877
0.897	4.89809
0.897	4.89627
0.898	4.89384
0.899	4.89269
0.899	4.89002
0.9	4.88803
0.901	4.88487
0.901	4.88253
0.902	4.88084
0.903	4.87919
0.903	4.87752
0.904	4.87486
0.905	4.87162
0.905	4.87061
0.906	4.86834
0.907	4.86604
0.907	4.86425
0.908	4.86104
0.909	4.85863
0.909	4.85653
0.91	4.85396
0.911	4.85215
0.911	4.84925
0.912	4.84717
0.913	4.84506
0.913	4.84273
0.914	4.84156
0.915	4.83983
0.915	4.83661
0.916	4.83554
0.917	4.83441
0.917	4.83328
0.918	4.83217
0.919	4.83082
0.919	4.82948
0.92	4.82803
0.921	4.8266
0.921	4.82473
0.922	4.82278
0.923	4.82177
0.923	4.82092
0.924	4.81936
0.925	4.81832
0.925	4.8164
0.926	4.8142
0.927	4.81229
0.927	4.81052
0.928	4.80843
0.929	4.80707
0.929	4.80593
0.93	4.80326
0.931	4.80129
0.931	4.79996
0.932	4.79814
0.933	4.79654
0.933	4.79421
0.934	4.79237
0.935	4.79043
0.935	4.78862
0.936	4.78693
0.937	4.78491
0.937	4.78342
0.938	4.78244
0.939	4.78121
0.939	4.77992
0.94	4.77854
0.941	4.77647
0.941	4.77542
0.942	4.77403
0.943	4.77211
0.943	4.77083
0.944	4.76942
0.945	4.76865
0.945	4.76739
0.946	4.76557
0.947	4.76373
0.947	4.76193
0.948	4.76085
0.949	4.75995
0.949	4.75821
0.95	4.75643
0.951	4.75472
0.951	4.75316
0.952	4.75164
0.953	4.74966
0.953	4.74841
0.954	4.74628
0.955	4.74362
0.955	4.74212
0.956	4.74021
0.957	4.73806
0.957	4.736
0.958	4.73345
0.959	4.73277
0.959	4.7315
0.96	4.73011
0.961	4.72917
0.961	4.72783
0.962	4.7262
0.963	4.72421
0.963	4.72315
0.964	4.72179
0.965	4.7199
0.965	4.71813
0.966	4.71809
0.967	4.71714
0.967	4.71651
0.968	4.71478
0.969	4.71279
0.969	4.71232
0.97	4.71148
0.971	4.7108
0.971	4.7093
0.972	4.70751
0.973	4.70576
0.973	4.70453
0.974	4.70369
0.975	4.70231
0.975	4.70081
0.976	4.6996
0.977	4.6983
0.977	4.69652
0.978	4.69497
0.979	4.69338
0.979	4.69148
0.98	4.68995
0.981	4.68825
0.981	4.6866
0.982	4.68494
0.983	4.68377
0.983	4.68269
0.984	4.6814
0.985	4.68013
0.985	4.67835
0.986	4.67626
0.987	4.67421
0.987	4.67242
0.988	4.67138
0.989	4.66996
0.989	4.66797
0.99	4.66614
0.991	4.66493
0.991	4.66353
0.992	4.66158
0.993	4.65944
0.993	4.65766
0.994	4.65648
0.995	4.65511
0.995	4.65306
0.996	4.65124
0.997	4.6493
0.997	4.64829
0.998	4.64739
0.999	4.64604
0.999	4.64383
1	4.64223
1.001	4.6414
1.001	4.64072
1.002	4.63955
1.003	4.63724
1.003	4.6354
1.004	4.63369
1.005	4.6326
1.005	4.63116
1.006	4.63016
1.007	4.6286
1.007	4.62734
1.008	4.62593
1.009	4.62476
1.009	4.62327
1.01	4.62219
1.011	4.62178
1.011	4.61954
1.012	4.61757
1.013	4.6166
1.013	4.61513
1.014	4.61367
1.015	4.61136
1.015	4.6103
1.016	4.60818
1.017	4.6065
1.017	4.60462
1.018	4.60281
1.019	4.60138
1.019	4.60038
1.02	4.5991
1.021	4.59777
1.021	4.59621
1.022	4.59552
1.023	4.59506
1.023	4.59373
1.024	4.59228
1.024	4.59136
1.025	4.59011
1.026	4.58912
1.026	4.58885
1.027	4.58757
1.028	4.58591
1.028	4.58448
1.029	4.58284
1.03	4.58169
1.03	4.58041
1.031	4.57889
1.032	4.57784
1.032	4.57699
1.033	4.57571
1.034	4.57365
1.034	4.5715
1.035	4.56987
1.036	4.56894
1.036	4.5677
1.037	4.56608
1.038	4.56422
1.038	4.56215
1.039	4.56021
1.04	4.55914
1.04	4.55835
1.041	4.55704
1.042	4.55562
1.042	4.55478
1.043	4.55342
1.044	4.55166
1.044	4.5508
1.045	4.55031
1.046	4.5485
1.046	4.54675
1.047	4.54617
1.048	4.54591
1.048	4.54453
1.049	4.54314
1.05	4.54231
1.05	4.54157
1.051	4.54084
1.052	4.53967
1.052	4.53915
1.053	4.53852
1.054	4.5378
1.054	4.53728
1.055	4.5364
1.056	4.53542
1.056	4.53465
1.057	4.53451
1.058	4.53414
1.058	4.53364
1.059	4.5323
1.06	4.5305
1.06	4.52936
1.061	4.52844
1.062	4.5273
1.062	4.52659
1.063	4.52592
1.064	4.52481
1.064	4.52346
1.065	4.52218
1.066	4.52006
1.066	4.51798
1.067	4.51682
1.068	4.51589
1.068	4.5152
1.069	4.51459
1.07	4.51408
1.07	4.51318
1.071	4.51277
1.072	4.51249
1.072	4.51172
1.073	4.51049
1.074	4.50895
1.074	4.5078
1.075	4.50707
1.076	4.50547
1.076	4.50427
1.077	4.5029
1.078	4.50144
1.078	4.50028
1.079	4.49972
1.08	4.49957
1.08	4.49877
1.081	4.49728
1.082	4.49561
1.082	4.49418
1.083	4.4923
1.084	4.4914
1.084	4.4907
1.085	4.48959
1.086	4.48813
1.086	4.48624
1.087	4.48505
1.088	4.48379
1.088	4.48246
1.089	4.48087
1.09	4.47971
1.09	4.47867
1.091	4.47703
1.092	4.47576
1.092	4.47448
1.093	4.4737
1.094	4.47326
1.094	4.47266
1.095	4.47196
1.096	4.47079
1.096	4.46918
1.097	4.4675
1.098	4.46588
1.098	4.46474
1.099	4.46406
1.1	4.46406
1.1	4.46358
1.101	4.46281
1.102	4.46199
1.102	4.46063
1.103	4.45925
1.104	4.45812
1.104	4.45695
1.105	4.45554
1.106	4.4543
1.106	4.45322
1.107	4.452
1.108	4.45123
1.108	4.45034
1.109	4.44934
1.11	4.44818
1.11	4.44723
1.111	4.44667
1.112	4.44551
1.112	4.44402
1.113	4.44278
1.114	4.44151
1.114	4.44059
1.115	4.44005
1.116	4.43994
1.116	4.43958
1.117	4.4377
1.118	4.43631
1.118	4.4356
1.119	4.43498
1.12	4.43429
1.12	4.43315
1.121	4.43196
1.122	4.43114
1.122	4.43055
1.123	4.42971
1.124	4.42901
1.124	4.42802
1.125	4.4266
1.126	4.4252
1.126	4.42403
1.127	4.42287
1.128	4.42154
1.128	4.4203
1.129	4.41957
1.13	4.41906
1.13	4.41901
1.131	4.41888
1.132	4.41788
1.132	4.41726
1.133	4.41606
1.134	4.41556
1.134	4.41486
1.135	4.41388
1.136	4.41299
1.136	4.41297
1.137	4.41244
1.138	4.41191
1.138	4.41084
1.139	4.41026
1.14	4.40993
1.14	4.40972
1.141	4.40881
1.142	4.40739
1.142	4.40695
1.143	4.40645
1.144	4.40531
1.144	4.40402
1.145	4.40374
1.146	4.40385
1.146	4.40344
1.147	4.4024
1.148	4.40171
1.148	4.40052
1.149	4.39914
1.15	4.39764
1.15	4.39741
1.151	4.39694
1.152	4.39613
1.152	4.39562
1.153	4.39455
1.154	4.39438
1.154	4.3938
1.155	4.39283
1.156	4.39204
1.156	4.39104
1.157	4.39011
1.158	4.38884
1.158	4.38791
1.159	4.38757
1.16	4.38717
1.16	4.38576
1.161	4.38493
1.162	4.38428
1.162	4.38382
1.163	4.38268
1.164	4.38174
1.164	4.38113
1.165	4.38046
1.166	4.37962
1.166	4.3782
1.167	4.37627
1.168	4.37528
1.168	4.37461
1.169	4.3735
1.17	4.37195
1.17	4.3704
1.171	4.36908
1.172	4.36793
1.172	4.36695
1.173	4.36544
1.174	4.36415
1.174	4.36331
1.175	4.36211
1.176	4.36061
1.176	4.35954
1.177	4.35917
1.178	4.35849
1.178	4.35717
1.179	4.35622
1.18	4.35573
1.18	4.35574
1.181	4.35532
1.182	4.3547
1.182	4.35399
1.183	4.35296
1.184	4.35178
1.184	4.35039
1.185	4.34986
1.186	4.34856
1.186	4.34876
1.187	4.34765
1.188	4.34612
1.188	4.3451
1.189	4.34448
1.19	4.34422
1.19	4.34276
1.191	4.342
1.192	4.34141
1.192	4.341
1.193	4.34042
1.194	4.33928
1.194	4.33814
1.195	4.33719
1.196	4.33565
1.196	4.33521
1.197	4.33474
1.198	4.33391
1.198	4.33338
1.199	4.33229
1.2	4.33187
1.2	4.33154
1.201	4.33114
1.202	4.32981
1.202	4.32979
1.203	4.32884
1.204	4.32866
1.204	4.32838
1.205	4.32829
1.206	4.32808
1.206	4.32763
1.207	4.32702
1.208	4.32106
1.208	4.32013
1.209	4.31866
1.21	4.31839
1.21	4.31786
1.211	4.31757
1.212	4.31694
1.212	4.31765
1.213	4.31707
1.214	4.31776
1.214	4.31793
1.215	4.31779
1.216	4.31915
1.216	4.31941
1.217	4.31966
1.218	4.31986
1.218	4.31975
1.219	4.32021
1.219	4.31947
1.22	4.31882
1.221	4.31823
1.221	4.31792
1.222	4.31829
1.223	4.31705
1.223	4.31693
1.224	4.31607
1.225	4.31548
1.225	4.31452
1.226	4.31416
1.227	4.315
1.227	4.31522
1.228	4.31571
1.229	4.31649
1.229	4.31697
1.23	4.31687
1.231	4.3175
1.231	4.318
1.232	4.3192
1.233	4.31996
1.233	4.32072
1.234	4.322
1.235	4.32208
1.235	4.32381
1.236	4.32386
1.237	4.3244
1.237	4.32484
1.238	4.3261
1.239	4.32532
1.239	4.32511
1.24	4.32567
1.241	4.3256
1.241	4.32514
1.242	4.32562
1.243	4.32569
1.243	4.32576
1.244	4.3248
1.245	4.32443
1.245	4.32332
1.246	4.32376
1.247	4.32282
1.247	4.32201
1.248	4.32089
1.249	4.31944
1.249	4.31904
1.25	4.31868
1.251	4.31894
1.251	4.31818
1.252	4.3174
1.253	4.31734
1.253	4.31762
1.254	4.31816
1.255	4.31848
1.255	4.31744
1.256	4.31874
1.257	4.31905
1.257	4.31877
1.258	4.32037
1.259	4.32149
1.259	4.32272
1.26	4.32182
1.261	4.32088
1.261	4.31941
1.262	4.31794
1.263	4.31628
1.263	4.31526
1.264	4.3134
1.265	4.31175
1.265	4.31026
1.266	4.30816
1.267	4.30747
1.267	4.30584
1.268	4.30443
1.269	4.30259
1.269	4.30129
1.27	4.29934
1.271	4.29809
1.271	4.29536
1.272	4.29435
1.273	4.29388
1.273	4.29259
1.274	4.29147
1.275	4.29106
1.275	4.28915
1.276	4.28814
1.277	4.28776
1.277	4.28704
1.278	4.28643
1.279	4.2857
1.279	4.28378
1.28	4.28255
1.281	4.28142
1.281	4.27973
1.282	4.27923
1.283	4.27747
1.283	4.2759
1.284	4.27404
1.285	4.27322
1.285	4.27177
1.286	4.26971
1.287	4.26725
1.287	4.26569
1.288	4.26446
1.289	4.26391
1.289	4.26194
1.29	4.26077
1.291	4.25963
1.291	4.25641
1.292	4.25435
1.293	4.25224
1.293	4.25093
1.294	4.24993
1.295	4.24898
1.295	4.24825
1.296	4.24756
1.297	4.24629
1.297	4.24569
1.298	4.2446
1.299	4.24402
1.299	4.24377
1.3	4.24231
1.301	4.24176
1.301	4.2416
1.302	4.24036
1.303	4.23971
1.303	4.23916
1.304	4.23863
1.305	4.23858
1.305	4.23809
1.306	4.23714
1.307	4.23594
1.307	4.235
1.308	4.23407
1.309	4.23403
1.309	4.23339
1.31	4.23256
1.311	4.23214
1.311	4.23141
1.312	4.23079
1.313	4.23065
1.313	4.23041
1.314	4.23002
1.315	4.2302
1.315	4.22975
1.316	4.22979
1.317	4.22998
1.317	4.22938
1.318	4.22913
1.319	4.22912
1.319	4.23011
1.32	4.23133
1.321	4.23229
1.321	4.2322
1.322	4.23219
1.323	4.23121
1.323	4.23149
1.324	4.23224
1.325	4.23289
1.325	4.2331
1.326	4.23295
1.327	4.23188
1.327	4.23106
1.328	4.23166
1.329	4.23025
1.329	4.23011
[truncated: 35,566 more rows]

## Sheet: Figure S1E
DLS of MdtFWT
Particle Diameter (nm)	Relative Frequency (%)
0.209474	0
0.227147	0
0.24631	0
0.26709	0
0.289624	0
0.314058	0
0.340554	0
0.369285	0
0.40044	0
0.434224	0
0.470857	0
0.510582	0
0.553657	0
0.600367	0
0.651018	0
0.705941	0
0.765499	0
0.830081	0
0.900112	0
0.97605	0
1.0584	0
1.14769	0
1.24451	0
1.34951	0
1.46336	0
1.58682	0
1.72069	0
1.86586	0
2.02328	0
2.19397	0
2.37907	0
2.57978	0
2.79743	0
3.03343	0
3.28935	0
3.56686	0
3.86778	0
4.19409	0
4.54793	0
4.93162	0
5.34768	0
5.79885	0
6.28807	0
6.81857	0
7.39383	0
8.01761	0
8.69403	0.999603
9.42751	9.59837
10.2229	13.5589
11.0853	14.5946
12.0206	13.8906
13.0347	12.2493
14.1344	10.199
15.3268	8.0737
16.6199	6.07225
18.022	4.30151
19.5425	2.80737
21.1912	1.59693
22.979	0.654026
24.9177	0
27.0199	0
29.2994	0
31.7713	0
34.4517	0
37.3583	0
40.51	0
43.9277	0
47.6337	0
51.6524	0
56.0101	0
60.7354	0
65.8594	0
71.4157	0
77.4408	0
83.9741	0
91.0587	0
98.741	0
107.071	0
116.105	0
125.9	0
136.521	0
148.039	0
160.529	0
174.072	0.00246432
188.758	0.00415222
204.682	0.00460088
221.95	0.00421255
240.676	0.00286926
260.98	0
282.998	0
306.874	0
332.763	0
360.837	0
391.28	0
424.29	0
460.086	0
498.902	0
540.992	0
586.633	0
636.125	0
689.792	0
747.987	0
811.092	0
879.521	0
953.722	0
1034.18	0
1121.43	0
1216.04	0
1318.64	0
1429.89	0
1550.52	0
1681.33	0
1823.18	0
1976.99	0
2143.78	0
2324.64	0
2520.77	0
2733.43	0
2964.04	0
3214.11	0
3485.27	0
3779.3	0
4098.15	0
4443.89	0
4818.81	0
5225.35	0
5666.19	0
6144.23	0
6662.59	0
7224.69	0
7834.2	0.022469
8495.14	0.0474529
9211.84	0.0685059
9989.01	0.0864226

## Sheet: Figure S8
GC-MS Data
Repeat 1							Standard
Lipid Number	AUC	Normalised	Proportion (%)				Lipid Number	AUC	Relative Area
14	380	6989.67	1.29806				14	230809	0.0543659
15	33732	121947	22.647				15	1174349	0.276612
17	5014	98573.7	18.3063				17	215948	0.0508655
18	323	1227.7	0.227999				18	1116954	0.263093
22	13231	268910	49.9397				22	208887	0.0492023
23	2892	10958.6	2.03514				23	1120388	0.263902
24	1253	29862.4	5.5458				24	178136	0.0419591
	Total	538469					Total	4245471
Repeat 2
Lipid Number	AUC	Normalised	Proportion (%)				Standard - All Peaks
14	409	7523.09	1.51437				Lipid Number	AUC
15	31126	112526	22.651				1	1054327
17	4612	90670.5	18.2516				2	805
18	400	1520.37	0.306045				3	1077475
22	12013	244155	49.1474				4	11064
23	3400	12883.6	2.59341				5	173119
24	1154	27503	5.53624				6	1811
	Total	496781					7	1146510
							8	1031544
Repeat 3							9	829609
Lipid Number	AUC	Normalised	Proportion (%)				10	1167992
14	864	15892.3	2.21083				11	14809
15	48102	173897	24.1914				12	162243
17	6848	134630	18.7288				13	1066164
18	430	1634.4	0.227367				14	230809
22	16680	339008	47.1606				15	1174349
23	3852	14596.3	2.03054				16	1043167
24	1644	39181	5.4506				17	215948
	Total	718839					18	1116954
							19	17557
Average							20	34754
Lipid Number	Proportion (%)	SD	SEM				21	232212
14	1.67442	0.476968	0.275377				22	208887
15	23.1631	0.890504	0.514133				23	1120388
17	18.4289	0.261138	0.150768				24	178136
18	0.253804	0.0452435	0.0261213				25	1100505
22	48.7492	1.43174	0.826615				26	985558
23	2.2197	0.323651	0.18686
24	5.51088	0.0524219	0.0302658
Lipid Number	Acyl Chain		Acyl Chain	Proportion (%)	Prop. SD	Prop. SEM
14	UFA		UFA	50.4237	1.5091	0.871278
15	SFA		SFA	25.6366	0.948575	0.54766
17	CFA		CFA	23.9398	0.266348	0.153776
18	SFA
22	UFA
23	SFA
24	CFA

## Sheet: Figure S20A
DSC Analysis of MdtF
MdtFWT		MdtFV610F		MdtFWT-R6G		MdtFV610F-R6G
Temperature (°C)	Cp (kcal/mol/K)	Temperature (°C)	Cp (kcal/mol/K)	Temperature (°C)	Cp (kcal/mol/K)	Temperature (°C)	Cp (kcal/mol/K)
28.1182	-0.000872	28.1149	3.8e-05	28.0727	0.012313	28.0869	0.003365
28.1748	0.022414	28.1732	-0.017794	28.1291	-0.077329	28.145	-0.002481
28.229	-0.00145	28.2286	0.01425	28.1858	-0.057507	28.2016	-0.003219
28.2857	0.045577	28.2836	0.062142	28.2417	-0.016139	28.2586	0.045373
28.3437	0.087256	28.3405	0.090648	28.2984	0.056994	28.3166	0.101921
28.402	0.029023	28.4	0.046132	28.3585	0.070083	28.3717	0.058712
28.4541	0.003617	28.4548	0.042186	28.414	0.024453	28.4266	0.012506
28.5137	0.043873	28.5094	0.054867	28.4714	0.048286	28.4864	0.082449
28.5692	0.080636	28.5659	0.083937	28.5269	0.087756	28.5431	0.139946
28.6249	0.138237	28.6208	0.088603	28.5863	0.14	28.5985	0.154385
28.6796	0.060152	28.674	0.016047	28.6441	0.155944	28.6539	0.125144
28.7346	0.02152	28.7312	-0.024188	28.6972	0.053771	28.7085	0.01846
28.7899	0.101527	28.7883	0.067399	28.7525	0.047911	28.7642	0.069328
28.8479	0.131669	28.8471	0.120541	28.8096	0.104553	28.8203	0.123626
28.9045	0.164765	28.9013	0.145884	28.8656	0.12684	28.8776	0.12095
28.9593	0.051474	28.9563	0.097384	28.9239	0.169822	28.9329	0.123618
29.0158	0.02526	29.0101	0.096414	28.9788	0.09017	28.9888	0.059719
29.0733	0.071165	29.0675	0.175708	29.0329	0.133201	29.0432	0.080178
29.1302	0.11621	29.1266	0.175306	29.0875	0.119213	29.0998	0.093389
29.1868	0.117564	29.1838	0.157097	29.1447	0.154087	29.1585	0.077339
29.2428	0.041	29.2401	0.117664	29.1977	0.137923	29.2146	0.085158
29.3	0.084441	29.295	0.149306	29.2521	0.108255	29.2694	0.064046
29.3561	0.140894	29.3509	0.176862	29.3081	0.098333	29.3243	0.08202
29.4113	0.117511	29.405	0.167314	29.3668	0.143977	29.3823	0.097692
29.4658	0.089809	29.4634	0.133516	29.4257	0.160423	29.4383	0.079151
29.5229	0.1022	29.5199	0.192777	29.4806	0.14219	29.4912	0.089414
29.5786	0.099736	29.5758	0.136751	29.5354	0.165049	29.5505	0.099498
29.6348	0.092519	29.6305	0.125129	29.5896	0.109211	29.6115	0.117229
29.6895	0.052014	29.6874	0.107104	29.6475	0.117423	29.6654	0.095698
29.7365	0.049275	29.7353	0.097152	29.6996	0.106393	29.7135	0.028455
29.7901	0.09066	29.7861	0.144008	29.7474	0.100395	29.7625	0.070108
29.8467	0.08561	29.8435	0.128172	29.8012	0.109412	29.8184	0.100467
29.9021	0.077157	29.9013	0.104508	29.8595	0.05899	29.8752	0.03608
29.9578	0.056698	29.9569	0.110985	29.9142	0.046803	29.9305	0.019262
30.0141	0.081734	30.0157	0.146363	29.9706	0.065744	29.9848	0.023942
30.0705	0.115979	30.0724	0.198215	30.0251	0.074972	30.0434	0.099651
30.1276	0.063832	30.1274	0.105793	30.0819	0.113696	30.0992	0.104365
30.1854	0.034593	30.1866	0.056668	30.1381	0.053731	30.1552	0.030258
30.2405	0.006181	30.2415	0.069089	30.1926	-0.040967	30.214	-0.003387
30.2955	0.037305	30.2991	0.103725	30.2508	0.009729	30.2691	0.017474
30.3524	0.074562	30.3537	0.117455	30.3099	0.059875	30.3229	0.047799
30.4082	0.033873	30.4103	0.108359	30.3655	0.063594	30.3821	0.067757
30.4633	0.022497	30.4645	0.044082	30.4207	0.058889	30.4371	0.008166
30.5199	0.05222	30.5215	0.108158	30.4781	0.081102	30.4921	0.032983
30.5762	0.057287	30.579	0.166649	30.5369	0.125622	30.5483	0.088965
30.6345	0.047939	30.6359	0.194415	30.5913	0.133933	30.6069	0.107433
30.6901	0.064908	30.692	0.172396	30.6458	0.080191	30.6628	0.105918
30.7475	0.035473	30.7459	0.101374	30.7028	0.057735	30.7182	0.041196
30.8011	0.065099	30.8015	0.121037	30.7593	0.049933	30.7739	0.027779
30.86	0.104864	30.8578	0.123346	30.817	0.114784	30.833	0.09387
30.9151	0.081691	30.9117	0.120241	30.8713	0.097176	30.8896	0.108146
30.97	0.060144	30.9664	0.111919	30.9267	0.107346	30.9446	0.099917
31.0254	0.037774	31.021	0.073005	30.9829	0.104188	30.9988	0.087615
31.0843	0.058409	31.0757	0.082015	31.0398	0.066341	31.0529	0.054334
31.1395	0.123499	31.134	0.107552	31.0977	0.108007	31.1074	0.081811
31.1984	0.134721	31.1888	0.089447	31.1541	0.113237	31.1639	0.109879
31.2531	0.101249	31.2437	0.048879	31.2091	0.119978	31.219	0.095242
31.3117	0.115816	31.3	0.046195	31.2669	0.129907	31.276	0.114807
31.3678	0.109675	31.3585	0.006774	31.3233	0.110771	31.332	0.066232
31.4207	0.090545	31.4157	0.01812	31.3792	0.08508	31.3906	0.061793
31.4805	0.10885	31.4724	-0.008652	31.4336	0.055571	31.4454	0.071934
31.5353	0.112089	31.5283	0.003993	31.4897	-0.00941	31.5033	0.039661
31.5883	0.106259	31.5841	0.052332	31.5467	-0.017295	31.5586	0.053228
31.6484	0.02896	31.6393	-0.034903	31.6042	-0.033866	31.6114	0.017735
31.7061	0.065639	31.6977	-0.028189	31.6614	-0.096505	31.6704	0.002856
31.7614	0.096678	31.7534	-0.019212	31.7198	-0.039156	31.7293	0.01071
31.821	0.143399	31.8118	0.017631	31.7772	-0.024242	31.7845	0.053068
31.8746	0.139508	31.868	0.065572	31.8307	-0.006527	31.8396	0.09932
31.9318	0.089049	31.9223	-0.016178	31.8872	-0.030232	31.8968	0.027684
31.9868	0.061851	31.9778	-0.031584	31.945	-0.05725	31.9521	-0.055863
32.0426	0.072809	32.0352	-0.004598	32.0007	-0.036128	32.0082	-0.047713
32.1013	0.140366	32.0911	0.049856	32.0567	-0.021415	32.062	-0.014335
32.1537	0.189585	32.1484	0.084566	32.1129	0.035055	32.1212	0.009412
32.2106	0.190931	32.2059	0.070416	32.1676	0.074323	32.1798	0.036165
32.2677	0.118198	32.2626	0.016649	32.2249	0.011895	32.2346	-0.046382
32.3245	0.16684	32.3204	0.041277	32.2843	-0.015026	32.292	-0.007199
32.3789	0.179264	32.3775	0.088707	32.3385	0.047764	32.3489	0.028827
32.4351	0.1865	32.4341	0.114661	32.3948	0.076237	32.4058	0.055454
32.4917	0.111825	32.4881	0.073204	32.4524	0.076974	32.4612	0.036234
32.5473	0.038512	32.5423	-0.011459	32.5088	-0.003839	32.5165	-0.06019
32.6039	0.115058	32.5996	0.102579	32.567	0.019048	32.5722	-0.004898
32.6591	0.175233	32.6543	0.120576	32.6221	0.124478	32.6297	0.060471
32.7157	0.157086	32.7093	0.110198	32.6758	0.119348	32.6849	0.097996
32.7732	0.099435	32.7694	0.092968	32.7304	0.050486	32.7395	0.057043
32.8276	0.053342	32.8249	0.027341	32.787	0.031524	32.7947	-0.006066
32.8852	0.105427	32.879	-0.039898	32.8427	-0.008432	32.8515	-0.023045
32.9399	0.115046	32.9366	0.017755	32.8962	-0.031817	32.9079	-0.01605
32.9944	0.105541	32.9928	0.009857	32.9515	0.018018	32.9644	0.009667
33.0525	0.103015	33.0468	0.026377	33.0089	0.016043	33.0216	0.014058
33.1077	0.09727	33.1032	0.015315	33.065	0.040612	33.0763	0.033111
33.1653	0.117318	33.1596	0.011561	33.1219	0.015945	33.1341	0.061019
33.2213	0.129037	33.2168	0.045502	33.1788	0.050347	33.1937	0.102827
33.2773	0.093778	33.2718	0.002465	33.2351	0.038323	33.2477	0.072867
33.3306	0.087359	33.3298	-0.02099	33.2922	-0.009179	33.3035	0.05386
33.3859	0.047911	33.3878	0.013438	33.348	-0.037025	33.363	0.052403
33.4444	0.020699	33.4426	-0.005239	33.405	-0.001804	33.4176	0.068535
33.4999	0.014323	33.5004	-0.025372	33.4588	-0.045996	33.473	0.045313
33.5582	0.01404	33.5571	-0.00717	33.5172	-0.02791	33.5273	0.018428
33.6122	0.068083	33.6101	0.008832	33.5738	-0.015157	33.5834	0.094583
33.6671	0.091183	33.6625	0.000883	33.6263	0.014665	33.6403	0.110801
33.724	-0.00362	33.7172	-0.052681	33.6801	0.046236	33.6933	0.155505
33.7804	-0.06835	33.7737	-0.153731	33.7367	-0.061199	33.7493	0.04179
33.8381	-0.058598	33.8298	-0.138607	33.7941	-0.094784	33.8084	0.01443
33.8932	-0.038931	33.8863	-0.067704	33.8466	-0.108256	33.8651	0.042151
33.9482	0.014743	33.9422	-0.00259	33.9031	-0.048349	33.9183	0.112476
34.0048	-0.029233	33.9982	-0.043517	33.9586	-0.04241	33.9751	0.129366
34.0595	-0.100929	34.0533	-0.136055	34.014	-0.135752	34.0317	0.076895
34.1171	-0.128682	34.1095	-0.15138	34.0698	-0.192647	34.088	0.045534
34.1743	-0.079608	34.1667	-0.097401	34.1277	-0.185403	34.1471	0.1087
34.2309	-0.052735	34.2268	-0.086031	34.1855	-0.158337	34.2025	0.161571
34.2853	-0.110431	34.2815	-0.13744	34.2402	-0.187365	34.2598	0.141909
34.3402	-0.131312	34.3372	-0.166728	34.297	-0.19417	34.3165	0.114647
34.3945	-0.112822	34.3963	-0.153486	34.3539	-0.267266	34.3739	0.112089
34.4487	-0.127261	34.4513	-0.082394	34.4116	-0.173605	34.4319	0.192049
34.5027	-0.138726	34.5073	-0.092987	34.4682	-0.115098	34.4865	0.223705
34.5577	-0.101407	34.5634	-0.101454	34.522	-0.164423	34.5452	0.242154
34.6118	-0.169382	34.6184	-0.142418	34.5787	-0.1469	34.6006	0.230719
34.6711	-0.130425	34.6751	-0.115722	34.6374	-0.101754	34.6562	0.233296
34.7263	-0.104675	34.7313	-0.051991	34.6932	-0.07657	34.7143	0.310765
34.7841	-0.025048	34.7882	-0.035285	34.7468	-0.04521	34.7716	0.359014
34.8419	-0.052161	34.8435	-0.078964	34.8026	-0.046542	34.8254	0.369793
34.8983	-0.092361	34.9011	-0.05134	34.8588	-0.066181	34.8817	0.38342
34.9527	-0.117199	34.9554	0.019611	34.9141	-0.028103	34.9353	0.421665
35.0072	-0.143292	35.0118	0.000813	34.9726	-0.060885	34.991	0.385545
35.0677	-0.112439	35.0695	-0.08551	35.0297	-0.0664	35.0504	0.410868
35.1241	-0.044122	35.124	-0.076865	35.0857	-0.011921	35.106	0.440748
35.1799	0.002744	35.181	-0.020432	35.1424	-0.00192	35.1644	0.466793
35.2345	-0.074885	35.2389	-0.03402	35.197	0.010301	35.2216	0.468393
35.2915	-0.111887	35.2958	-0.043815	35.2535	-0.028385	35.2781	0.463964
35.3479	-0.099401	35.3498	-0.072643	35.3107	-0.015772	35.3344	0.45651
35.4053	-0.068459	35.4067	-0.040889	35.3695	-0.006011	35.3904	0.513967
35.4624	-0.018579	35.4624	0.00105	35.4246	0.079315	35.4466	0.577125
35.5176	-0.00483	35.5167	0.027293	35.4809	0.109837	35.5027	0.662202
35.5749	-0.08464	35.5753	-0.028043	35.5377	0.092274	35.5597	0.651021
35.6314	-0.041828	35.6307	-0.046747	35.5955	0.070342	35.6184	0.653399
35.6891	-0.048262	35.6888	-0.035641	35.6516	0.109857	35.6755	0.698938
35.7488	0.001665	35.7452	0.024807	35.7064	0.103046	35.7289	0.712045
35.8051	0.027231	35.8015	0.08965	35.7639	0.16323	35.7839	0.764571
35.8593	-0.06416	35.8549	-0.019393	35.8192	0.176046	35.8409	0.731318
35.9161	-0.031902	35.9133	-0.042442	35.8753	0.129531	35.8976	0.667632
35.9746	0.023221	35.9691	0.030166	35.9336	0.173936	35.9539	0.758795
36.0293	-0.011012	36.0227	0.016531	35.9898	0.21109	36.0097	0.748945
36.084	-0.04638	36.0778	-0.010508	36.0454	0.210785	36.0643	0.7254
36.1402	-0.043535	36.1362	-0.024641	36.1037	0.192588	36.1204	0.745908
36.1985	-0.041154	36.1929	-0.053947	36.1568	0.198676	36.1744	0.748567
36.2566	0.028537	36.2494	0.000528	36.2111	0.213887	36.2309	0.787484
36.3112	0.053561	36.306	0.023126	36.2688	0.252687	36.2868	0.855114
36.3649	-0.027113	36.3607	-0.032785	36.3286	0.300409	36.3419	0.849798
36.4193	-0.044312	36.4153	-0.043382	36.3846	0.268297	36.399	0.802026
36.4773	-0.058536	36.4723	-0.027302	36.4404	0.285877	36.4529	0.811319
36.5341	-0.033232	36.5288	-0.069808	36.4965	0.277123	36.5092	0.788331
36.5889	-0.034844	36.5832	-0.027612	36.5528	0.324386	36.5654	0.875752
36.6453	-0.071243	36.639	-0.068943	36.6055	0.304946	36.6211	0.861706
36.7024	-0.085103	36.6964	-0.015146	36.6614	0.253598	36.6788	0.891874
36.7603	-0.049172	36.7544	0.011266	36.7159	0.294511	36.7351	0.925962
36.815	-0.050577	36.8107	0.000935	36.7684	0.327614	36.7902	0.908133
36.8715	-0.053016	36.8673	-0.052854	36.8265	0.311494	36.8443	0.883662
36.9273	-0.093405	36.9237	-0.072189	36.8822	0.311771	36.903	0.960234
36.9842	-0.086175	36.9796	-0.061461	36.9404	0.28707	36.9592	0.9586
37.0411	-0.014948	37.0357	0.008687	36.9955	0.30719	37.0129	1.00713
37.0971	-0.029256	37.0916	-0.002218	37.051	0.408464	37.0676	1.09457
37.1511	-0.091943	37.1492	-0.025378	37.1096	0.374377	37.126	1.04023
37.2066	-0.105738	37.206	0.032397	37.1649	0.385622	37.1824	1.04476
37.2645	-0.083416	37.2618	0.051827	37.2198	0.409967	37.2367	1.0793
37.3207	-0.028258	37.3182	0.078897	37.275	0.421345	37.2968	1.14472
37.3758	-0.061449	37.3728	0.05672	37.3316	0.428635	37.3526	1.13892
37.4338	-0.094238	37.4279	-0.043188	37.3855	0.378953	37.4072	1.12491
37.487	-0.152483	37.4837	-0.038223	37.4434	0.333041	37.4604	1.09746
37.5435	-0.098778	37.5405	0.032577	37.501	0.387259	37.517	1.18193
37.603	-0.052794	37.5981	0.076468	37.5608	0.518635	37.5754	1.24407
37.6578	-0.065144	37.6584	0.11935	37.6172	0.486032	37.6337	1.27008
37.7132	-0.11817	37.7121	0.108587	37.6737	0.504651	37.6903	1.30078
37.7712	-0.145486	37.7686	0.1116	37.7307	0.520922	37.7481	1.28357
37.8269	-0.084105	37.824	0.197559	37.7855	0.516054	37.804	1.3646
37.884	-0.091428	37.8793	0.213619	37.8405	0.533003	37.8593	1.41689
37.9411	-0.079024	37.9357	0.171913	37.8971	0.505731	37.9154	1.40016
37.9994	-0.047854	37.9924	0.187009	37.9545	0.545676	37.9729	1.45709
38.0559	-0.062599	38.0484	0.209465	38.0104	0.557659	38.0312	1.48104
38.1103	-0.068177	38.1048	0.226472	38.0658	0.534173	38.0851	1.51378
38.1677	-0.04323	38.1614	0.255926	38.1249	0.594603	38.1419	1.57255
38.2246	-0.048441	38.2166	0.256923	38.1822	0.659458	38.2011	1.61676
38.2779	-0.054456	38.2735	0.26193	38.2367	0.628872	38.2575	1.6054
38.334	-0.034014	38.3259	0.267533	38.2928	0.656615	38.3113	1.63861
38.3894	-0.062568	38.382	0.195247	38.349	0.663427	38.3658	1.55804
38.446	-0.024351	38.441	0.221856	38.4071	0.659364	38.4219	1.63517
38.5036	-0.044825	38.4964	0.251808	38.4632	0.730044	38.4809	1.68451
38.5594	-0.027576	38.5495	0.276944	38.5196	0.761914	38.5338	1.72585
38.615	0.00201	38.607	0.319908	38.573	0.84041	38.5874	1.75912
38.6695	-0.091574	38.6644	0.307413	38.6291	0.862076	38.6444	1.75999
38.7251	-0.158265	38.7195	0.247264	38.6862	0.802085	38.7015	1.72432
38.7809	-0.133198	38.7719	0.268753	38.7408	0.790742	38.7574	1.74041
38.8388	-0.072371	38.8296	0.305827	38.798	0.864521	38.8103	1.77669
38.895	-0.014521	38.8857	0.38997	38.8555	0.930241	38.8656	1.85914
38.951	-0.048223	38.9428	0.451245	38.9102	1.01994	38.9219	1.91474
39.007	-0.111805	39.0004	0.363698	38.967	1.01535	38.9773	1.87352
39.0621	-0.088655	39.0564	0.377834	39.0235	0.984668	39.0349	1.9198
39.1216	-0.00733	39.1123	0.438507	39.0778	1.02034	39.0874	1.97805
39.18	0.07814	39.1705	0.523423	39.1331	1.05932	39.1452	2.07438
39.2342	0.069244	39.2277	0.561663	39.1905	1.10092	39.2002	2.10936
39.2873	0.028643	39.284	0.562857	39.2483	1.1326	39.2574	2.17196
39.3439	0.010872	39.3418	0.584957	39.3024	1.14084	39.3174	2.20035
39.4008	0.031024	39.3964	0.655389	39.3592	1.18801	39.374	2.27055
39.4571	0.052234	39.4536	0.714374	39.4157	1.23018	39.429	2.31656
39.5138	0.098893	39.5102	0.736868	39.4715	1.27251	39.4862	2.3315
39.5712	0.102445	39.5664	0.7238	39.5268	1.28509	39.5449	2.41093
39.6244	0.025634	39.6221	0.740544	39.582	1.31247	39.6031	2.44815
39.6839	0.128604	39.6795	0.809618	39.64	1.35866	39.6576	2.47346
39.7396	0.107271	39.7367	0.829552	39.697	1.42971	39.7139	2.53333
39.7952	0.119156	39.7914	0.830871	39.7535	1.45619	39.7675	2.54679
39.8517	0.09721	39.8474	0.84912	39.8119	1.47401	39.8246	2.55501
39.906	0.121856	39.9044	0.920902	39.8671	1.49067	39.8818	2.61519
39.9613	0.069441	39.9592	0.885164	39.9224	1.50859	39.9358	2.63348
40.0206	0.137483	40.0144	0.918314	39.9795	1.54291	39.9942	2.67601
40.0755	0.149895	40.072	0.97532	40.0371	1.59762	40.0491	2.72887
40.1298	0.176645	40.1311	1.01471	40.0912	1.6252	40.1071	2.75251
40.1853	0.233372	40.186	1.10471	40.1475	1.69057	40.1654	2.86066
40.2411	0.24238	40.2407	1.07618	40.2031	1.78337	40.2198	2.90408
40.3001	0.294904	40.2979	1.08793	40.2565	1.79646	40.2769	2.91696
40.3544	0.299002	40.3554	1.17867	40.3136	1.80854	40.3347	3.00948
40.4107	0.358641	40.413	1.27634	40.3676	1.8626	40.3912	3.06858
40.4661	0.43593	40.4686	1.33578	40.4261	1.99177	40.4477	3.1437
40.5228	0.466036	40.5237	1.35984	40.4816	2.05195	40.5034	3.19846
40.5806	0.416783	40.5784	1.27733	40.5387	2.08152	40.5578	3.2154
40.6377	0.453761	40.6333	1.33864	40.5956	2.08011	40.6141	3.18586
40.6936	0.519421	40.6903	1.44296	40.652	2.14971	40.6719	3.30944
40.7479	0.551374	40.7446	1.48284	40.7064	2.19992	40.7274	3.39378
40.8041	0.564047	40.8006	1.49498	40.7643	2.28906	40.7852	3.48104
40.8614	0.53397	40.8574	1.54365	40.8205	2.31968	40.8431	3.51974
40.9177	0.560274	40.9139	1.51802	40.8761	2.33669	40.8984	3.50506
40.976	0.649574	40.9701	1.58764	40.9347	2.38572	40.9521	3.54915
41.0316	0.687563	41.0274	1.65757	40.9911	2.49919	41.0086	3.63913
41.0833	0.663845	41.0834	1.72862	41.0456	2.59263	41.0629	3.69858
41.1411	0.681324	41.1398	1.76269	41.1014	2.58821	41.1208	3.74132
41.1983	0.658219	41.1932	1.7372	41.159	2.62784	41.176	3.75589
41.2535	0.713489	41.2471	1.80085	41.2142	2.59626	41.2307	3.75152
41.311	0.819375	41.3027	1.90793	41.2694	2.69378	41.2864	3.84715
41.3642	0.816156	41.3594	1.92797	41.3259	2.77389	41.3439	3.88165
41.422	0.786342	41.4176	1.95789	41.3829	2.83096	41.3999	3.90121
41.4754	0.804354	41.4733	2.0357	41.438	2.83117	41.4572	3.95752
41.5284	0.87866	41.5292	2.08954	41.4927	2.92518	41.509	4.08083
41.5853	0.860281	41.5854	2.17645	41.5469	2.98913	41.5638	4.09848
41.6409	0.89438	41.6435	2.26867	41.6067	3.02572	41.621	4.15605
41.6983	0.946166	41.6976	2.28791	41.6618	3.07877	41.675	4.20553
41.755	1.05913	41.7548	2.33981	41.7144	3.10698	41.7314	4.28317
41.8133	1.09437	41.8137	2.44292	41.7722	3.22824	41.7875	4.33435
41.868	1.05782	41.87	2.44805	41.8269	3.32454	41.8414	4.33337
41.923	1.10205	41.9256	2.5105	41.8824	3.29174	41.8958	4.36517
41.9797	1.1621	41.9817	2.59332	41.9376	3.33942	41.9529	4.42716
42.0359	1.20687	42.0378	2.65643	41.9951	3.44575	42.0067	4.46015
42.0922	1.25452	42.0929	2.73257	42.0498	3.49616	42.0633	4.51304
42.1463	1.21927	42.1487	2.76112	42.1076	3.5728	42.1202	4.56959
42.2056	1.22685	42.2059	2.7466	42.1641	3.55016	42.1794	4.58294
42.2618	1.31742	42.2626	2.88191	42.2208	3.6022	42.2341	4.64121
42.3195	1.39223	42.3175	2.91986	42.2766	3.69534	42.2881	4.68849
42.3742	1.44457	42.375	2.99827	42.333	3.76813	42.3449	4.76327
42.432	1.45038	42.4315	3.02222	42.3876	3.79296	42.4029	4.80243
42.4877	1.44376	42.4857	3.03772	42.4438	3.77627	42.4555	4.79587
42.5441	1.49209	42.5432	3.10458	42.5	3.79266	42.5125	4.80153
42.5984	1.60832	42.5987	3.23223	42.557	3.88355	42.57	4.87014
42.6524	1.65988	42.6569	3.35252	42.6131	3.98641	42.6266	4.96207
42.7098	1.71912	42.7143	3.39564	42.6682	4.03419	42.682	5.01295
42.7654	1.75839	42.7698	3.42277	42.7242	4.08438	42.7388	5.05372
42.8207	1.7493	42.8246	3.48651	42.7811	4.11834	42.7971	5.01299
42.8784	1.82171	42.8798	3.57483	42.8385	4.18275	42.8537	5.03079
42.934	1.90466	42.9362	3.65576	42.8958	4.25604	42.9075	5.0652
42.9884	1.93827	42.9913	3.71568	42.9515	4.30327	42.964	5.13107
43.045	1.98657	43.0474	3.80927	43.0082	4.39985	43.0196	5.14152
43.1018	2.04451	43.1053	3.88456	43.0612	4.4597	43.0744	5.23531
43.1586	2.03071	43.1615	3.90314	43.1186	4.50496	43.1302	5.2575
43.2141	2.14004	43.2135	3.9491	43.1756	4.53324	43.1875	5.30178
43.2712	2.20638	43.2697	3.97137	43.2302	4.58949	43.2424	5.36255
43.3274	2.24215	43.3255	4.05367	43.2886	4.6692	43.299	5.37866
43.3835	2.28606	43.3805	4.17835	43.3407	4.71542	43.3568	5.42697
43.4392	2.35787	43.4373	4.19147	43.3958	4.75877	43.4113	5.4762
43.4959	2.35838	43.495	4.22061	43.4523	4.80892	43.4677	5.46671
43.555	2.43437	43.551	4.2996	43.5096	4.84605	43.5238	5.55848
43.6109	2.52794	43.6093	4.41594	43.5671	4.93434	43.5836	5.6286
43.6687	2.65764	43.6651	4.51103	43.6263	5.03847	43.6391	5.68316
43.7257	2.72244	43.7216	4.60848	43.6816	5.11036	43.6942	5.75389
43.783	2.74404	43.7789	4.6014	43.7365	5.12534	43.7483	5.75448
43.8378	2.80599	43.8346	4.6231	43.7935	5.12554	43.8048	5.71622
43.8924	2.85609	43.8913	4.70824	43.8507	5.1828	43.8633	5.81547
43.949	2.97588	43.9468	4.82849	43.906	5.27464	43.919	5.90292
44.005	3.02205	44.004	4.87518	43.9653	5.39209	43.9739	5.93497
44.0601	3.03046	44.0594	4.89164	44.0204	5.4385	44.0319	5.97453
44.1173	3.08892	44.1151	4.94074	44.0763	5.44946	44.0881	5.99205
44.174	3.23685	44.173	5.07881	44.1326	5.49085	44.1435	6.00415
44.2277	3.34017	44.2279	5.16861	44.1885	5.61963	44.1992	6.12068
44.2844	3.40648	44.2818	5.23593	44.2467	5.72759	44.2555	6.17276
44.3409	3.45756	44.3366	5.31925	44.3008	5.76649	44.3133	6.21963
44.3996	3.51194	44.3927	5.33867	44.3556	5.83063	44.3668	6.23327
44.4513	3.60204	44.4481	5.42119	44.412	5.82793	44.4218	6.23522
44.5067	3.72783	44.5045	5.53355	44.4675	5.86548	44.4766	6.29972
44.5632	3.82098	44.5594	5.60113	44.5207	5.93113	44.5359	6.39537
44.6205	3.82839	44.6168	5.58038	44.5755	5.98937	44.5906	6.41028
44.6755	3.9272	44.6734	5.68738	44.6323	5.9859	44.6492	6.42443
44.7308	4.00729	44.727	5.78059	44.6863	6.02567	44.7046	6.48661
44.7868	4.1311	44.7846	5.89431	44.7437	6.09197	44.758	6.4977
44.8424	4.22931	44.8413	5.95983	44.8006	6.20432	44.8149	6.5891
44.8981	4.28523	44.8972	5.97663	44.8568	6.23305	44.8723	6.6263
44.9528	4.34657	44.9541	6.09755	44.9123	6.2455	44.9282	6.66084
45.0062	4.36654	45.0117	6.199	44.9706	6.30835	44.9842	6.65898
45.0624	4.42905	45.0701	6.25345	45.0287	6.3437	45.0392	6.71257
45.1176	4.44463	45.1263	6.29958	45.0828	6.3145	45.0944	6.6653
45.1732	4.5533	45.1803	6.38765	45.1378	6.34028	45.1525	6.68011
45.23	4.66487	45.2369	6.45235	45.1947	6.42167	45.2076	6.7403
45.2845	4.7791	45.2948	6.63341	45.2504	6.50584	45.2616	6.79646
45.3427	4.93961	45.35	6.70751	45.3081	6.61753	45.3195	6.84747
45.3982	4.92774	45.4014	6.68142	45.3647	6.62653	45.3759	6.87277
45.4453	5.0136	45.4493	6.73278	45.4154	6.59167	45.4269	6.88245
45.5006	5.12705	45.5072	6.85248	45.4668	6.65547	45.4826	6.91334
45.5541	5.1854	45.5611	6.91055	45.522	6.69277	45.5386	6.91722
45.6119	5.29761	45.6184	6.97485	45.5765	6.74458	45.5926	6.94612
45.6724	5.41296	45.6765	7.07721	45.632	6.7962	45.6471	7.03432
45.7274	5.43864	45.732	7.05028	45.6896	6.83782	45.7038	7.03912
45.7831	5.56368	45.7859	7.07859	45.745	6.77743	45.7599	7.00345
45.8398	5.72254	45.8392	7.198	45.8014	6.80378	45.8162	7.06762
45.8965	5.8809	45.8965	7.2893	45.8556	6.89965	45.873	7.14336
45.9514	5.96726	45.951	7.33762	45.9137	6.95422	45.9306	7.19004
46.0055	6.01409	46.0081	7.41621	45.9684	6.94846	45.9856	7.23022
46.065	6.04456	46.0661	7.43663	46.0245	6.94735	46.0411	7.23047
46.1203	6.18197	46.1236	7.53988	46.0808	6.92668	46.0976	7.25947
46.1767	6.30366	46.1775	7.62558	46.1375	7.02004	46.1538	7.32376
46.2333	6.3771	46.2338	7.69181	46.1926	7.07434	46.2088	7.33899
46.2901	6.46947	46.2895	7.71623	46.2517	7.09626	46.2669	7.34802
46.3472	6.56854	46.3462	7.75472	46.309	7.1064	46.3224	7.34927
46.4034	6.65302	46.4042	7.8456	46.3631	7.11158	46.38	7.38231
46.4589	6.74582	46.4591	7.88893	46.4169	7.10667	46.4313	7.36782
46.5141	6.82474	46.5152	7.93463	46.4736	7.15627	46.4869	7.34645
46.5696	6.88316	46.5728	7.99118	46.5298	7.15013	46.5425	7.35809
46.6247	6.97465	46.6258	8.03824	46.5829	7.13856	46.6013	7.37659
46.6814	7.0702	46.6819	8.1196	46.6392	7.16036	46.6587	7.42363
46.7386	7.11368	46.74	8.17252	46.6963	7.17925	46.717	7.40862
46.7949	7.17814	46.7938	8.18852	46.7553	7.17161	46.7717	7.41263
46.8504	7.2427	46.8513	8.24838	46.8121	7.19501	46.8283	7.38896
46.9075	7.38857	46.9062	8.32706	46.8665	7.18939	46.8856	7.38314
46.9622	7.54416	46.9606	8.4087	46.9227	7.22421	46.9415	7.45418
47.0174	7.62769	47.0166	8.46118	46.9812	7.30185	46.9992	7.52437
47.0735	7.67436	47.0742	8.48466	47.0386	7.30538	47.0536	7.45924
47.1289	7.78829	47.1319	8.59319	47.0948	7.24969	47.1092	7.4712
47.1861	7.90792	47.187	8.64897	47.148	7.27322	47.1646	7.5019
47.2437	8.03814	47.242	8.70905	47.2033	7.32319	47.2209	7.58674
47.3001	8.07148	47.2961	8.74174	47.2574	7.32627	47.277	7.60207
47.3557	8.14652	47.351	8.75705	47.3167	7.32831	47.3329	7.57672
47.4122	8.16444	47.4081	8.76782	47.3731	7.29385	47.391	7.54161
47.4666	8.27796	47.4638	8.85536	47.4301	7.29304	47.4466	7.56011
47.5232	8.4008	47.522	8.9239	47.4867	7.33402	47.5013	7.59588
47.581	8.50616	47.577	8.96892	47.5422	7.35542	47.5585	7.60166
47.6356	8.56479	47.6341	9.02431	47.6002	7.35323	47.6135	7.58811
47.6929	8.60597	47.6912	9.05781	47.6565	7.3093	47.6707	7.60069
47.7496	8.64355	47.7504	9.06859	47.7116	7.26392	47.7266	7.54943
47.8077	8.78874	47.8072	9.17299	47.7688	7.22626	47.7817	7.56829
47.8635	8.89362	47.8627	9.1682	47.8251	7.27752	47.8379	7.60484
47.9202	8.92946	47.9177	9.17538	47.8819	7.26691	47.8948	7.57572
47.9762	9.02642	47.9726	9.25773	47.9396	7.24882	47.9476	7.50472
48.0326	9.10506	48.0277	9.26979	47.9947	7.23741	48.0044	7.50694
48.0877	9.19582	48.0849	9.27716	48.0507	7.17785	48.0605	7.41835
48.1425	9.23737	48.1404	9.34135	48.1038	7.16304	48.1171	7.43982
48.1995	9.32096	48.1936	9.35073	48.1582	7.16069	48.1754	7.50418
48.2555	9.35788	48.2489	9.34531	48.2144	7.14695	48.2289	7.47174
48.3127	9.47479	48.3045	9.43574	48.2737	7.15113	48.2846	7.49452
48.3681	9.51622	48.3646	9.47773	48.3312	7.19264	48.3405	7.47531
48.4227	9.50717	48.4198	9.42473	48.385	7.14952	48.397	7.41989
48.4777	9.58087	48.4738	9.45352	48.4427	7.15569	48.453	7.45728
48.5334	9.66557	48.5324	9.54355	48.4992	7.17536	48.5121	7.48257
48.59	9.771	48.5885	9.61834	48.5532	7.20704	48.5662	7.52082
48.6467	9.8116	48.6449	9.62802	48.6092	7.19671	48.6232	7.50566
48.7002	9.80354	48.7018	9.61796	48.666	7.14011	48.6802	7.45179
48.755	9.80939	48.757	9.56392	48.7192	7.01931	48.7343	7.35086
48.813	9.88179	48.8121	9.59431	48.7748	6.9676	48.7907	7.32869
48.8692	9.96385	48.8691	9.65191	48.8309	6.95435	48.8476	7.33781
48.9267	10.0127	48.9277	9.72701	48.8863	6.96903	48.9051	7.3944
48.9835	10.0231	48.9827	9.7094	48.9425	6.96776	48.9643	7.35435
49.0391	9.98828	49.0378	9.61277	48.9956	6.88807	49.017	7.26406
49.0962	9.99453	49.0944	9.5752	49.0559	6.82937	49.0717	7.17082
49.15	10.0551	49.1492	9.61528	49.1104	6.77589	49.13	7.22566
49.2076	10.0587	49.2047	9.581	49.1678	6.76153	49.1835	7.20613
49.262	10.0536	49.2598	9.55421	49.2244	6.73108	49.2405	7.13261
49.3175	10.0786	49.3147	9.53629	49.2799	6.64283	49.2969	7.13044
49.3716	10.0882	49.37	9.53511	49.3348	6.60344	49.3505	7.09348
49.4258	10.1515	49.4275	9.60252	49.3879	6.57593	49.4053	7.08479
49.4828	10.1787	49.4838	9.57285	49.4462	6.58884	49.4632	7.09047
49.5397	10.1438	49.5393	9.53038	49.5018	6.52241	49.5189	7.05276
49.5957	10.1222	49.5931	9.50126	49.5568	6.473	49.5768	7.0079
49.6523	10.1977	49.6479	9.44781	49.6123	6.46272	49.6341	6.97316
49.7082	10.1755	49.7065	9.41928	49.6701	6.41839	49.6868	6.90715
49.7644	10.214	49.7629	9.48271	49.7268	6.40132	49.7429	6.87462
49.82	10.2201	49.8192	9.42762	49.7848	6.39876	49.8019	6.87819
49.8781	10.2211	49.8745	9.40136	49.8397	6.35971	49.8583	6.84759
49.9362	10.2839	49.9299	9.40056	49.8978	6.33246	49.9109	6.79669
49.9914	10.3225	49.9869	9.39296	49.9531	6.31202	49.965	6.7295
50.0452	10.2006	50.0423	9.34468	50.0074	6.27967	50.0197	6.66805
50.1006	10.1751	50.0998	9.26238	50.061	6.14931	50.0765	6.55147
50.1576	10.1917	50.1557	9.26155	50.1169	6.10732	50.1316	6.51819
50.2119	10.1965	50.2132	9.277	50.1747	6.08528	50.1858	6.46282
50.2707	10.2687	50.2689	9.28294	50.2305	6.0865	50.2421	6.46017
50.3268	10.3034	50.326	9.25422	50.2898	6.08271	50.2977	6.45742
50.3826	10.1914	50.3815	9.1656	50.344	6.03347	50.3533	6.40769
50.4408	10.1371	50.438	9.09774	50.3989	5.94805	50.4088	6.27761
50.4976	10.1894	50.4946	9.08677	50.4558	5.9071	50.4693	6.30115
50.5522	10.1441	50.551	9.01841	50.5118	5.86969	50.5254	6.2606
50.608	10.0953	50.6056	8.93346	50.5663	5.81375	50.5804	6.17458
50.665	10.0539	50.6594	8.86447	50.6228	5.73612	50.6351	6.11113
50.7201	9.9652	50.7155	8.78389	50.6812	5.63355	50.6897	5.98952
50.7762	9.94096	50.7723	8.71841	50.739	5.56834	50.7449	5.91221
50.8348	9.93873	50.8275	8.6592	50.7942	5.53125	50.8032	5.90905
50.8922	9.91749	50.8825	8.59371	50.847	5.47518	50.8613	5.87041
50.9464	9.85179	50.9405	8.53815	50.9038	5.41109	50.9136	5.79521
51.0032	9.79696	50.9969	8.54077	50.9625	5.35113	50.97	5.74288
51.0555	9.72718	51.0511	8.42632	51.0176	5.32629	51.0257	5.66396
51.1107	9.69699	51.1086	8.37728	51.0735	5.22356	51.0835	5.64075
51.1648	9.63695	51.1638	8.29352	51.1281	5.21247	51.139	5.59601
51.2212	9.5975	51.2184	8.20203	51.1828	5.1161	51.1954	5.49957
51.2792	9.49141	51.2755	8.08652	51.2386	5.00801	51.2519	5.42068
51.3363	9.43496	51.3314	8.03808	51.2961	4.99477	51.3057	5.34865
51.3926	9.34864	51.3851	7.88507	51.3522	4.9661	51.3642	5.31477
51.45	9.31262	51.4407	7.86413	51.4076	4.85973	51.4223	5.25572
51.5068	9.25596	51.4958	7.79011	51.4646	4.80077	51.4776	5.23751
51.566	9.20432	51.5515	7.68455	51.5196	4.75381	51.5343	5.18424
51.6216	9.17992	51.6089	7.62887	51.5775	4.72494	51.5872	5.1445
51.6783	9.153	51.6669	7.59246	51.6343	4.75364	51.6438	5.11219
51.7366	9.02845	51.7241	7.49456	51.693	4.69624	51.7006	5.04326
51.7946	8.91492	51.7789	7.36975	51.7483	4.57463	51.7567	4.9112
51.8497	8.87518	51.8377	7.32149	51.802	4.49424	51.8108	4.85233
51.9032	8.81953	51.8954	7.23579	51.8576	4.44184	51.8695	4.77224
51.9584	8.74812	51.9487	7.15311	51.9152	4.45259	51.9271	4.75926
52.0121	8.65204	52.0042	7.08447	51.9697	4.40483	51.9823	4.72898
52.0671	8.47807	52.0606	6.97547	52.0244	4.29868	52.0377	4.64949
52.1248	8.39315	52.1165	6.9526	52.0826	4.21432	52.0926	4.5223
52.1815	8.3548	52.1715	6.87348	52.135	4.16378	52.148	4.50998
52.2372	8.29937	52.2298	6.78084	52.19	4.10703	52.2047	4.51051
52.2937	8.23928	52.2871	6.71584	52.2444	4.06031	52.2603	4.44394
52.3466	8.12273	52.342	6.63018	52.3005	4.05181	52.3192	4.43571
52.4029	7.9604	52.3992	6.48767	52.3558	3.95769	52.3739	4.34472
52.4581	7.85147	52.4532	6.41444	52.4106	3.83253	52.4316	4.23746
52.5153	7.84574	52.5079	6.33205	52.4669	3.79648	52.4853	4.20388
52.5689	7.74106	52.5655	6.24943	52.5246	3.78494	52.5407	4.1907
52.6262	7.6492	52.6208	6.14947	52.5823	3.76364	52.5966	4.10893
52.6834	7.56911	52.6773	6.0374	52.6389	3.71617	52.6545	4.04152
52.7366	7.47116	52.7353	5.93553	52.6939	3.64482	52.7098	3.9415
52.7929	7.44972	52.7888	5.8534	52.7486	3.57115	52.765	3.89344
52.8505	7.39304	52.8457	5.73583	52.8063	3.57198	52.8221	3.93828
52.9069	7.2526	52.901	5.63269	52.8615	3.52357	52.8787	3.83121
52.9629	7.12815	52.9578	5.51564	52.9195	3.43376	52.9349	3.72898
53.0161	7.07312	53.0153	5.51601	52.973	3.39354	52.989	3.71999
53.0727	7.01846	53.0705	5.44806	53.0294	3.40695	53.0445	3.69847
53.1298	6.8904	53.1277	5.34298	53.0889	3.3703	53.103	3.59641
53.1847	6.75817	53.1814	5.27765	53.1437	3.32032	53.1601	3.54808
53.2384	6.64935	53.2371	5.18766	53.1968	3.26157	53.2133	3.53561
53.2943	6.56126	53.2926	5.09098	53.2532	3.22147	53.2715	3.44842
53.354	6.47559	53.3473	5.0391	53.3091	3.21069	53.3303	3.47319
53.412	6.39447	53.4044	4.886	53.3694	3.20384	53.3871	3.44099
53.4678	6.24137	53.4625	4.73783	53.4273	3.09978	53.445	3.32444
53.5216	6.14257	53.5175	4.69793	53.4825	3.0502	53.4992	3.24357
53.5793	6.13004	53.574	4.67213	53.5399	3.02539	53.5548	3.21416
53.6369	6.11244	53.6328	4.6322	53.594	3.06948	53.6106	3.22353
53.6919	5.99052	53.6878	4.54709	53.6484	3.03004	53.6664	3.17555
53.7487	5.83835	53.7415	4.44062	53.7032	2.94693	53.7213	3.10363
53.8054	5.74249	53.7989	4.32706	53.7564	2.81523	53.7779	2.99075
53.8629	5.73108	53.8541	4.31771	53.8127	2.77074	53.8363	3.01613
53.92	5.67765	53.9098	4.3024	53.8712	2.76853	53.8914	3.02981
53.9767	5.59651	53.964	4.24259	53.9285	2.79762	53.9477	2.9703
54.0312	5.49102	54.022	4.10856	53.9844	2.73092	54.0024	2.94874
54.0866	5.35936	54.077	4.00981	54.0408	2.6311	54.0583	2.88812
54.1407	5.18779	54.1333	3.8609	54.0967	2.5351	54.1141	2.72662
54.1943	5.16894	54.1902	3.87302	54.1561	2.53592	54.1696	2.67915
54.2531	5.12874	54.2462	3.80344	54.2105	2.54991	54.2257	2.6962
54.3102	5.02308	54.3011	3.75012	54.2666	2.50542	54.2809	2.62249
54.3671	4.91763	54.3585	3.67056	54.3216	2.46477	54.3372	2.60788
54.4245	4.84481	54.4141	3.55288	54.3775	2.41518	54.3953	2.53976
54.4812	4.72154	54.4694	3.48284	54.4359	2.44616	54.4499	2.44713
54.5379	4.6875	54.5247	3.47603	54.4929	2.3915	54.5068	2.47048
54.5955	4.62648	54.5816	3.41294	54.5477	2.39468	54.564	2.43988
54.6508	4.5381	54.6386	3.33731	54.6035	2.3423	54.6208	2.43181
54.7051	4.50903	54.6949	3.33471	54.6597	2.32429	54.6789	2.46017
54.7611	4.45639	54.7494	3.29602	54.7134	2.33216	54.7361	2.47633
54.817	4.36622	54.8071	3.26245	54.769	2.34806	54.7894	2.3886
54.8697	4.24756	54.8661	3.22591	54.8269	2.26345	54.8443	2.3266
54.9264	4.19677	54.9206	3.15778	54.8828	2.24616	54.9004	2.28673
54.9844	4.18176	54.9776	3.13321	54.9383	2.24018	54.9569	2.27887
55.0397	4.10625	55.0328	3.09255	54.9949	2.2377	55.0108	2.27732
55.0941	4.00669	55.088	3.00063	55.0495	2.22173	55.0694	2.27993
55.1502	3.85881	55.1457	2.91731	55.1058	2.16471	55.1254	2.144
55.2091	3.84446	55.2017	2.89782	55.1644	2.08648	55.181	2.12152
55.2652	3.78273	55.2593	2.88763	55.2203	2.09282	55.2388	2.09353
55.3223	3.76015	55.3133	2.87927	55.2783	2.05016	55.2921	2.05395
55.3766	3.6961	55.3689	2.80096	55.336	2.01683	55.3465	2.02813
55.434	3.57939	55.4261	2.73683	55.3898	1.98589	55.4033	1.98249
55.4902	3.4467	55.4801	2.66092	55.4457	1.92836	55.4597	1.88541
55.5454	3.41359	55.5364	2.58779	55.504	1.85969	55.517	1.82401
55.6016	3.37379	55.5934	2.56358	55.561	1.84121	55.5733	1.81059
55.6568	3.3267	55.6497	2.53991	55.6185	1.86628	55.629	1.81702
55.7155	3.26577	55.7073	2.47877	55.6735	1.87009	55.6853	1.78339
55.7715	3.19068	55.7639	2.45595	55.7304	1.88521	55.7422	1.75893
55.8278	3.11266	55.8194	2.36992	55.7851	1.83215	55.7975	1.65841
55.8848	3.11936	55.8777	2.37593	55.8415	1.78254	55.8523	1.66138
55.9393	3.06577	55.9329	2.34228	55.8961	1.80331	55.909	1.69243
55.9952	2.97401	55.9853	2.26918	55.9499	1.74517	55.968	1.60978
56.0506	2.89933	56.0408	2.21473	56.0079	1.71353	56.0245	1.57724
56.1076	2.86349	56.0989	2.16053	56.0639	1.70896	56.0775	1.51602
56.1637	2.7807	56.1557	2.08436	56.1228	1.694	56.1332	1.45952
56.2194	2.74571	56.2128	2.01598	56.178	1.62408	56.1893	1.45727
56.2734	2.71019	56.2695	2.04898	56.2324	1.60785	56.2456	1.43824
56.3286	2.64995	56.3231	1.99129	56.2875	1.56689	56.3004	1.38358
56.3839	2.60843	56.3807	1.98284	56.3427	1.52317	56.3579	1.35632
56.4413	2.60698	56.4371	1.99958	56.3971	1.51044	56.4117	1.33382
56.4983	2.57286	56.4949	1.97325	56.454	1.51648	56.4674	1.32262
56.5522	2.47148	56.5535	1.87633	56.507	1.45493	56.524	1.24704
56.6096	2.48835	56.6092	1.89718	56.562	1.43503	56.5767	1.21175
56.6657	2.51444	56.6645	1.90252	56.6215	1.4485	56.635	1.22158
56.7211	2.50352	56.7183	1.8517	56.6777	1.45775	56.6941	1.25603
56.7793	2.53265	56.7749	1.8951	56.7367	1.4927	56.7479	1.27653
56.8372	2.47546	56.8314	1.86862	56.7908	1.47987	56.8014	1.2754
56.8906	2.34084	56.8873	1.75948	56.8478	1.45135	56.8599	1.17562
56.9471	2.29527	56.9422	1.70725	56.9026	1.32329	56.9179	1.15045
57.0007	2.26864	57.0007	1.73465	56.9608	1.35798	56.9723	1.1196
57.0588	2.29763	57.0557	1.72558	57.0164	1.35106	57.0267	1.07435
57.1148	2.26489	57.1112	1.67393	57.0729	1.35999	57.0835	1.09819
57.1689	2.17403	57.1677	1.62808	57.1299	1.3307	57.139	1.05359
57.2252	2.09901	57.2204	1.52587	57.1867	1.26778	57.1934	0.912484
57.2784	2.10997	57.2751	1.53671	57.2404	1.22398	57.2467	0.913845
57.3344	2.16914	57.3316	1.58656	57.2937	1.26897	57.3033	0.960729
57.3905	2.10156	57.3869	1.57458	57.3496	1.24768	57.3601	0.930479
57.4467	2.06905	57.4411	1.55648	57.408	1.21216	57.4153	0.924237
57.5058	2.0444	57.4973	1.44364	57.4631	1.19924	57.4755	0.952845
57.5617	1.94683	57.5532	1.37787	57.5213	1.13687	57.5296	0.863537
57.6163	1.97908	57.6084	1.38485	57.5782	1.12329	57.5859	0.788122
57.6697	1.99117	57.6655	1.42733	57.6328	1.17093	57.6427	0.814922
57.7261	1.98029	57.7185	1.37354	57.6901	1.18572	57.699	0.777996
57.7856	1.94149	57.7776	1.37285	57.7447	1.16005	57.7544	0.733724
57.8401	1.89784	57.8329	1.37648	57.8004	1.20068	57.8101	0.745395
57.8944	1.88436	57.8884	1.31849	57.856	1.13047	57.8665	0.711397
57.9531	1.88326	57.9449	1.28319	57.9115	1.1202	57.9227	0.704961
58.0068	1.82472	58.0022	1.2831	57.9678	1.12986	57.9791	0.660507
58.0652	1.81657	58.057	1.27776	58.0224	1.06921	58.033	0.620578
58.1198	1.78857	58.1131	1.28375	58.0794	1.04956	58.0908	0.597089
58.1767	1.78718	58.1687	1.30761	58.1367	1.09302	58.1465	0.627848
58.2325	1.73471	58.2243	1.19139	58.191	1.04603	58.2021	0.591497
58.2907	1.71538	58.2778	1.07689	58.2477	0.986495	58.2589	0.553948
58.3473	1.69738	58.336	1.08998	58.3031	0.955248	58.3155	0.589136
58.4051	1.70306	58.393	1.13717	58.3599	0.931862	58.3746	0.584582
58.4601	1.71455	58.4492	1.11294	58.4157	0.927233	58.4291	0.598215
58.5123	1.73374	58.5047	1.17254	58.4707	0.949998	58.4843	0.618203
58.5712	1.64362	58.5616	1.05962	58.5263	0.90848	58.538	0.549137
58.6287	1.61279	58.6161	1.01075	58.5818	0.830016	58.5952	0.451275
58.685	1.6073	58.6715	1.01549	58.6396	0.828777	58.6518	0.456718
58.7392	1.57312	58.7267	0.980622	58.6953	0.86371	58.7081	0.454417
58.7946	1.59419	58.7828	0.974867	58.7506	0.842385	58.7629	0.439614
58.8548	1.63782	58.8391	1.00021	58.8064	0.864306	58.8187	0.425408
58.9086	1.54511	58.8968	0.909841	58.863	0.807301	58.873	0.477333
58.9646	1.49946	58.9512	0.841091	58.9186	0.696584	58.9322	0.328149
59.0207	1.53319	59.0091	0.877136	58.9745	0.708935	58.987	0.369271
59.0783	1.49264	59.0652	0.873261	59.0316	0.73435	59.0449	0.36835
59.132	1.43183	59.1223	0.864912	59.0867	0.724615	59.1024	0.373041
59.187	1.41124	59.1763	0.805178	59.1419	0.697175	59.1592	0.358713
59.2456	1.44128	59.2326	0.820522	59.1981	0.676557	59.2148	0.302165
59.3038	1.41937	59.2896	0.786693	59.2559	0.68257	59.2723	0.270535
59.3598	1.42353	59.3461	0.80422	59.3153	0.675114	59.327	0.293286
59.416	1.40897	59.4012	0.733589	59.3731	0.692351	59.3823	0.291845
59.4719	1.3698	59.4589	0.714318	59.4279	0.62829	59.4395	0.264839
59.5275	1.37632	59.5167	0.720511	59.4822	0.63824	59.4941	0.252935
59.5824	1.3988	59.5692	0.695388	59.5398	0.682419	59.5528	0.271492
59.6403	1.35032	59.6262	0.65828	59.5965	0.662357	59.6075	0.239802
59.6974	1.36788	59.6833	0.662492	59.6509	0.606123	59.6598	0.197866
59.7538	1.35471	59.7372	0.642659	59.707	0.681779	59.7176	0.240483
59.808	1.30195	59.7917	0.626764	59.7639	0.700908	59.7735	0.214741
59.8619	1.25156	59.8501	0.619258	59.8197	0.688136	59.8297	0.178915
59.9183	1.27501	59.9083	0.608419	59.8753	0.703496	59.8821	0.178125
59.9722	1.2388	59.9633	0.578433	59.9301	0.702103	59.9378	0.157042
60.0299	1.24606	60.0188	0.541069	59.9858	0.618229	59.994	0.104013
60.0877	1.26665	60.0756	0.551386	60.0422	0.635365	60.0518	0.142124
60.1443	1.25414	60.1335	0.580568	60.0991	0.669776	60.1086	0.176031
60.1987	1.26977	60.1887	0.646591	60.1557	0.693358	60.1625	0.175345
60.2552	1.24542	60.2432	0.620439	60.2081	0.65208	60.2195	0.174837
60.3113	1.18986	60.3008	0.563808	60.2635	0.638919	60.2751	0.125247
60.3669	1.19289	60.3567	0.491464	60.3231	0.610802	60.3311	0.060617
60.4214	1.20573	60.414	0.559748	60.3794	0.603644	60.3881	0.11485
60.479	1.27008	60.4691	0.62137	60.4358	0.656048	60.4464	0.148016
60.5358	1.31539	60.5293	0.665687	60.4918	0.726293	60.5005	0.14955
60.5945	1.30115	60.5825	0.600913	60.5497	0.741179	60.5576	0.119808
60.6476	1.24152	60.6364	0.601637	60.6022	0.66345	60.6131	0.056423
60.7037	1.23073	60.691	0.568308	60.6558	0.645925	60.6692	0.039936
60.762	1.34956	60.7482	0.682223	60.7127	0.667918	60.728	0.099787
60.8153	1.31973	60.8027	0.669207	60.769	0.740281	60.7825	0.137099
60.8681	1.25788	60.8589	0.635991	60.823	0.708406	60.8382	0.108332
60.9244	1.18533	60.9141	0.543122	60.8788	0.674428	60.8938	0.044904
60.9817	1.16286	60.9695	0.524907	60.9335	0.575968	60.9505	0.057402
61.0378	1.16104	61.026	0.511875	60.9892	0.567969	61.0058	0.012023
61.0938	1.22036	61.0824	0.491538	61.0464	0.552655	61.0623	-0.007613
61.1484	1.1854	61.1392	0.483215	61.1049	0.600582	61.1189	0.049116
61.1979	1.19709	61.1885	0.448512	61.1626	0.623875	61.1706	0.012477
61.247	1.14728	61.2363	0.441982	61.2083	0.620337	61.2181	0.012593
61.3027	1.10353	61.2908	0.380329	61.2587	0.551662	61.2713	-0.041949
61.3583	1.05281	61.3481	0.3249	61.3154	0.512637	61.3282	-0.092454
61.4148	1.0627	61.4043	0.380542	61.3714	0.462243	61.3831	-0.122073
61.4701	1.05606	61.4613	0.392426	61.4282	0.50843	61.4407	-0.047306
61.5274	1.00887	61.5182	0.351999	61.4844	0.516692	61.4949	-0.159535
61.5835	0.996897	61.5731	0.317735	61.5412	0.486764	61.5523	-0.170952
61.6403	1.04048	61.6286	0.312615	61.5975	0.491242	61.6089	-0.125477
61.6979	1.06544	61.6826	0.334013	61.6528	0.514544	61.6614	-0.166399
61.7541	0.980447	61.7403	0.296434	61.7078	0.461503	61.7155	-0.237775
61.8112	1.00906	61.7961	0.282704	61.7643	0.441443	61.7742	-0.237923
61.8697	1.05574	61.8533	0.272962	61.8197	0.424441	61.829	-0.248292
61.9256	1.10084	61.9061	0.245116	61.8762	0.437059	61.8858	-0.222687
61.9825	1.13253	61.9625	0.294581	61.9324	0.472315	61.9417	-0.184534
62.0383	1.12917	62.0205	0.28523	61.9888	0.496305	61.9976	-0.179704
62.0936	1.00551	62.0755	0.206668	62.0445	0.483404	62.0551	-0.227223
62.1495	1.02105	62.1309	0.261194	62.0997	0.427519	62.1135	-0.260743
62.2042	1.00756	62.1882	0.270266	62.1576	0.438898	62.1661	-0.266262
62.2599	1.06844	62.246	0.312315	62.2137	0.428158	62.2256	-0.176997
62.3186	1.09648	62.3029	0.362145	62.2683	0.490408	62.2821	-0.153971
62.376	1.07809	62.3591	0.323239	62.3264	0.466115	62.3367	-0.183802
62.4305	0.962467	62.4134	0.24446	62.3817	0.415204	62.3933	-0.218146
62.4841	0.98563	62.4697	0.248909	62.4362	0.363908	62.4467	-0.264858
62.5414	1.0135	62.5281	0.336893	62.4928	0.406586	62.5029	-0.20923
62.5999	1.04675	62.5852	0.359598	62.5495	0.436874	62.5588	-0.162806
62.6547	1.0373	62.6405	0.309483	62.6032	0.442549	62.6147	-0.15397
62.7094	1.03198	62.694	0.277494	62.6604	0.439016	62.6703	-0.206213
62.7639	0.975214	62.7524	0.251205	62.7175	0.456342	62.7263	-0.204284
62.8199	1.02446	62.8078	0.23818	62.7759	0.448062	62.7835	-0.251538
62.8779	1.05768	62.8631	0.264937	62.8317	0.491601	62.8407	-0.251205
62.9343	1.04504	62.9219	0.267619	62.887	0.533556	62.8962	-0.218762
62.9906	1.0359	62.9751	0.226685	62.9429	0.490444	62.9532	-0.231034
63.0446	0.995522	63.0312	0.248794	62.9998	0.489324	63.0101	-0.193048
63.1019	1.00886	63.0867	0.28763	63.0571	0.478483	63.0657	-0.194546
63.1579	0.97651	63.1438	0.300049	63.1137	0.470567	63.121	-0.202099
63.2131	0.996715	63.201	0.320111	63.1696	0.489861	63.1749	-0.225746
63.2718	0.966759	63.2566	0.311016	63.2262	0.457798	63.2316	-0.185812
63.3282	0.990993	63.3124	0.25723	63.2824	0.446654	63.2902	-0.243458
63.3844	0.965971	63.3694	0.233735	63.3378	0.424846	63.346	-0.243712
63.4432	0.974853	63.4263	0.276408	63.3942	0.414225	63.4021	-0.196617
63.4993	0.932677	63.4816	0.225957	63.4509	0.446266	63.4579	-0.241126
63.5555	0.946993	63.5377	0.18773	63.5063	0.382474	63.5149	-0.298538
63.6061	0.914201	63.5932	0.214284	63.5611	0.315542	63.5731	-0.283863
63.6616	0.931839	63.6512	0.253839	63.6163	0.319975	63.6304	-0.284367
63.7179	0.956122	63.7077	0.30164	63.6767	0.397718	63.6859	-0.242133
63.7752	0.935218	63.7627	0.330891	63.7323	0.439681	63.7431	-0.214953
63.8323	0.883893	63.8179	0.28903	63.7882	0.441125	63.7971	-0.272627
63.8884	0.887513	63.8727	0.224521	63.8451	0.375901	63.8507	-0.34343
63.9438	0.873257	63.928	0.234787	63.9005	0.35571	63.9044	-0.347173
63.9989	0.902884	63.9848	0.262846	63.9575	0.389105	63.9613	-0.347606
64.0554	0.992067	64.0395	0.306782	64.0128	0.467452	64.0185	-0.282972
64.1094	0.982814	64.0968	0.342282	64.0703	0.467072	64.0766	-0.268456
64.1667	0.972875	64.1539	0.330981	64.1256	0.409381	64.133	-0.235979
64.2188	0.955092	64.2089	0.289363	64.1806	0.384634	64.1893	-0.248396
64.2777	1.00132	64.2671	0.355579	64.2373	0.406536	64.2439	-0.230051
64.3358	1.03925	64.3229	0.437145	64.292	0.436349	64.3005	-0.19522
64.3902	1.02502	64.3781	0.44075	64.3469	0.466516	64.3551	-0.180761
64.4425	0.969396	64.4344	0.374329	64.4039	0.47166	64.4088	-0.246693
64.4976	0.862822	64.4914	0.371445	64.4609	0.460098	64.4646	-0.271114
64.5565	0.89783	64.5467	0.362711	64.5164	0.370427	64.52	-0.332746
64.6139	0.963709	64.6011	0.413201	64.571	0.37935	64.5767	-0.347021
64.6693	0.970751	64.6574	0.422015	64.629	0.435045	64.6354	-0.260471
64.7241	0.970034	64.7151	0.383866	64.6863	0.482	64.6908	-0.261675
64.7827	1.00981	64.7703	0.405952	64.7406	0.458524	64.7448	-0.286628
64.8373	0.991875	64.8255	0.417525	64.797	0.448305	64.8023	-0.2485
64.8925	0.951495	64.8812	0.329687	64.8517	0.41452	64.8594	-0.264218
64.9529	1.0336	64.9341	0.353594	64.9074	0.408642	64.9155	-0.300248
65.0105	1.03828	64.9894	0.347117	64.9643	0.430766	64.9729	-0.249095
65.0656	1.04226	65.0456	0.342188	65.0216	0.405751	65.0292	-0.269567
65.1231	1.08434	65.1018	0.345148	65.0754	0.411401	65.0849	-0.275408
65.177	1.07412	65.1558	0.38376	65.1291	0.434667	65.1398	-0.300493
65.2318	1.03307	65.2093	0.365358	65.184	0.442393	65.1964	-0.287945
65.287	0.997263	65.2664	0.292437	65.2401	0.383278	65.2506	-0.358005
65.3431	1.00668	65.3221	0.293258	65.2959	0.386757	65.3053	-0.331056
65.4008	1.05255	65.3761	0.299083	65.3505	0.381192	65.3609	-0.358783
65.4578	1.09439	65.4341	0.321493	65.4073	0.403125	65.4172	-0.307009
65.5125	1.09188	65.492	0.411213	65.4613	0.385389	65.477	-0.242071
65.5695	1.07876	65.547	0.376489	65.5159	0.385643	65.5309	-0.285949
65.6264	1.0057	65.6041	0.277246	65.5721	0.391462	65.5874	-0.331932
65.683	1.03936	65.6632	0.314032	65.6296	0.346617	65.6424	-0.354254
65.7384	1.0517	65.7175	0.315168	65.6864	0.37498	65.6987	-0.33996
65.7941	1.10157	65.772	0.357014	65.7426	0.394878	65.7556	-0.301433
65.8486	1.08277	65.8296	0.385903	65.8004	0.441559	65.8116	-0.254581
65.903	1.05828	65.8863	0.322153	65.8547	0.406802	65.8664	-0.297037
65.9568	0.976785	65.9415	0.264744	65.9108	0.368832	65.9231	-0.337414
66.0138	0.993034	65.9948	0.224917	65.9682	0.312242	65.9784	-0.393234
66.0682	0.98615	66.0506	0.2012	66.0237	0.321311	66.0359	-0.359882
66.1244	1.00286	66.106	0.258443	66.0802	0.358964	66.0932	-0.302474
66.1841	1.05231	66.1622	0.260117	66.1346	0.375005	66.1519	-0.236949
66.24	1.06837	66.2173	0.291908	66.1915	0.371535	66.2088	-0.215426
66.2949	0.998023	66.2764	0.275265	66.2475	0.397882	66.264	-0.241508
66.3485	1.02106	66.3332	0.287666	66.3049	0.351526	66.3162	-0.313005
66.404	1.05918	66.3853	0.363508	66.3618	0.431368	66.3715	-0.263192
66.4617	1.06325	66.4435	0.322651	66.4159	0.461353	66.4285	-0.165511
66.5189	1.0535	66.4991	0.335973	66.4729	0.448317	66.4834	-0.176463
66.5757	1.05413	66.5553	0.319978	66.5292	0.43149	66.5401	-0.189108
66.6322	1.05458	66.609	0.295861	66.5823	0.41471	66.5939	-0.206579
66.6862	1.08684	66.6653	0.293593	66.6399	0.443132	66.6506	-0.270932
66.7433	1.06169	66.7236	0.370018	66.6975	0.455144	66.708	-0.250683
66.7998	1.08631	66.7805	0.387929	66.7522	0.470884	66.7627	-0.236526
66.855	1.12084	66.8385	0.389136	66.8067	0.46098	66.818	-0.223041
66.9102	1.14908	66.8936	0.425279	66.8654	0.452413	66.8753	-0.195647
66.9661	1.15074	66.9492	0.447449	66.9219	0.485106	66.9299	-0.16713
67.021	1.09071	67.005	0.423221	66.9768	0.491861	66.9843	-0.207121
67.0807	1.14917	67.0614	0.439036	67.0326	0.4709	67.0403	-0.237736
67.1355	1.18935	67.1177	0.463266	67.0884	0.52296	67.0955	-0.243546
67.192	1.23974	67.1773	0.485979	67.1469	0.557114	67.1505	-0.233982
67.249	1.26265	67.2347	0.516513	67.2027	0.586512	67.2083	-0.18918
67.3054	1.35909	67.29	0.62369	67.2582	0.618281	67.2663	-0.160687
67.363	1.24555	67.3472	0.58315	67.3145	0.663802	67.3246	-0.113193
67.4194	1.23194	67.4005	0.557942	67.3736	0.614365	67.3797	-0.172664
67.4728	1.24827	67.4557	0.592616	67.4275	0.577198	67.4347	-0.204174
67.5316	1.29855	67.5096	0.588225	67.4848	0.604604	67.4923	-0.202619
67.5875	1.32462	67.5666	0.604299	67.5397	0.652759	67.549	-0.160919
67.6429	1.37707	67.6228	0.671927	67.5962	0.682181	67.6044	-0.174139
67.6977	1.29025	67.6796	0.630068	67.65	0.655624	67.6599	-0.173124
67.751	1.24635	67.7378	0.563988	67.7075	0.565063	67.717	-0.224696
67.8073	1.2849	67.7926	0.631236	67.7655	0.597141	67.7722	-0.191137
67.8638	1.33914	67.8486	0.674622	67.821	0.687785	67.8274	-0.151153
67.9217	1.39094	67.9031	0.693012	67.8759	0.723093	67.8806	-0.099247
67.9783	1.35417	67.9589	0.657364	67.9325	0.702111	67.9373	-0.092174
68.034	1.30035	68.0171	0.637923	67.9872	0.662499	67.9929	-0.110421
68.0901	1.24176	68.0719	0.55102	68.042	0.602906	68.0488	-0.212878
68.1438	1.26024	68.1299	0.612684	68.0976	0.578817	68.1058	-0.234849
68.2005	1.29632	68.1838	0.674334	68.1507	0.645442	68.1638	-0.156361
68.2534	1.27568	68.2408	0.734468	68.208	0.717829	68.2162	-0.090421
68.3105	1.21383	68.2982	0.70809	68.2637	0.705628	68.271	-0.087233
68.3656	1.23092	68.3548	0.707769	68.318	0.665743	68.3271	-0.112892
68.4202	1.20689	68.4122	0.684904	68.3741	0.650078	68.3866	-0.090219
68.4778	1.27985	68.4707	0.788065	68.4331	0.637298	68.4422	-0.073839
68.5333	1.29581	68.525	0.830979	68.4887	0.728816	68.4944	-0.043042
68.5895	1.29349	68.5807	0.825997	68.5431	0.69988	68.5473	-0.091219
68.6442	1.3177	68.6402	0.847052	68.6012	0.703253	68.6047	-0.09964
68.7038	1.35552	68.6924	0.783396	68.6572	0.731098	68.6624	-0.058107
68.7605	1.37086	68.7485	0.817146	68.7148	0.729303	68.721	-0.058755
68.816	1.36391	68.8039	0.792038	68.7711	0.702942	68.7766	-0.117603
68.8708	1.4063	68.8612	0.871214	68.8284	0.783486	68.8332	-0.059511
68.9259	1.40882	68.9151	0.86569	68.8853	0.815494	68.8888	-0.00304
68.9805	1.42348	68.9712	0.87865	68.9381	0.783317	68.9428	-0.007225
69.0362	1.47372	69.0265	0.923129	68.997	0.776361	68.997	-0.0146
69.0909	1.46251	69.0821	0.873267	69.0504	0.805154	69.0538	0.033524
69.1463	1.4561	69.1396	0.821673	69.1084	0.819426	69.115	0.033724
69.2039	1.48122	69.1957	0.869018	69.1655	0.801559	69.1715	0.084722
69.258	1.48044	69.2509	0.865539	69.2238	0.851262	69.2275	0.136315
69.3142	1.51516	69.3067	0.89786	69.2768	0.83829	69.2846	0.107394
69.3714	1.54182	69.3668	0.998297	69.3332	0.834776	69.3395	0.112296
69.4258	1.5328	69.4226	0.990626	69.3885	0.861691	69.3959	0.174806
69.4813	1.48231	69.4768	0.868016	69.4442	0.870244	69.4484	0.145636
69.5362	1.5275	69.5326	0.878973	69.5011	0.795359	69.5056	0.091306
69.5941	1.56812	69.5889	0.863326	69.5574	0.815442	69.5604	0.12305
69.6529	1.6367	69.6466	0.969722	69.6146	0.889926	69.6165	0.170128
69.7107	1.6684	69.7047	0.969313	69.6709	0.935002	69.6752	0.238468
69.7673	1.65581	69.7607	0.948652	69.7265	0.966247	69.7317	0.211569
69.824	1.59507	69.815	0.930339	69.7819	0.95304	69.7877	0.155164
69.8799	1.63322	69.869	0.910102	69.8365	0.876392	69.8446	0.101839
69.937	1.67555	69.9253	0.949974	69.8955	0.907293	69.9008	0.17476
69.9933	1.74555	69.9837	0.984759	69.9502	0.981383	69.9552	0.208497
70.0456	1.70077	70.0395	0.991551	70.006	1.03547	70.0129	0.259965
70.1011	1.65751	70.0944	0.970396	70.0593	0.992823	70.07	0.235486
70.1574	1.66921	70.1503	0.968019	70.1174	1.00568	70.1249	0.186848
70.2168	1.64556	70.2051	0.900474	70.1742	0.93915	70.1784	0.122696
70.2723	1.66305	70.26	0.929876	70.2313	0.936676	70.2348	0.148572
70.3253	1.68329	70.3158	0.969966	70.2853	1.03833	70.291	0.18705
70.3827	1.67627	70.3727	0.985541	70.3415	1.06795	70.3478	0.252453
70.4383	1.67052	70.4294	0.893095	70.3974	1.0204	70.4035	0.212311
70.4934	1.71313	70.4858	0.926095	70.4526	1.01077	70.4599	0.214168
70.5497	1.71051	70.5395	0.877926	70.5091	1.03401	70.5153	0.207561
70.6077	1.77198	70.5948	0.909722	70.564	1.03201	70.574	0.238108
70.6653	1.80924	70.6517	0.902382	70.6176	1.09421	70.6299	0.301273
70.7188	1.79949	70.7096	0.921831	70.6771	1.13546	70.6885	0.335552
70.7763	1.83638	70.7665	0.956729	70.7346	1.17197	70.7442	0.343516
70.8315	1.88064	70.8245	0.963411	70.7927	1.19697	70.7965	0.352352
70.8875	1.9156	70.8791	0.984262	70.8452	1.18627	70.8526	0.369985
70.9436	1.92081	70.9364	1.02713	70.9003	1.20906	70.9094	0.398557
70.9985	1.87223	70.9924	1.0985	70.9583	1.25464	70.9654	0.45423
71.0542	1.9042	71.045	1.06435	71.0126	1.25567	71.0201	0.440497
71.1125	1.9261	71.1018	1.0402	71.0698	1.3049	71.0755	0.425675
71.1675	1.98426	71.1582	1.11578	71.1278	1.36182	71.1348	0.485255
71.2238	1.99401	71.213	1.17634	71.185	1.38244	71.1919	0.556235
71.2801	1.93524	71.2687	1.17614	71.2391	1.34679	71.2457	0.578525
71.3377	1.95769	71.3239	1.16935	71.2963	1.37237	71.3019	0.562169
71.3931	1.96862	71.3824	1.19681	71.3538	1.38412	71.3612	0.551294
71.451	2.00342	71.4387	1.21087	71.4105	1.42182	71.4169	0.566378
71.5099	2.07089	71.4951	1.24512	71.4648	1.44702	71.4745	0.637431
71.5637	2.12295	71.5488	1.25707	71.5199	1.50168	71.5282	0.673576
71.6197	2.09889	71.6055	1.24202	71.5758	1.51642	71.5832	0.644931
71.6744	2.0857	71.664	1.23521	71.632	1.44707	71.6432	0.620492
71.7299	2.09301	71.7188	1.28872	71.6902	1.44005	71.6988	0.66136
71.7846	2.14265	71.7752	1.31493	71.7447	1.42355	71.7537	0.674425
71.8428	2.25703	71.8296	1.36068	71.7997	1.44408	71.8088	0.707647
71.8998	2.28622	71.8891	1.41549	71.8555	1.52767	71.8653	0.774331
71.9524	2.20929	71.9456	1.39593	71.9145	1.55201	71.9219	0.780487
72.0102	2.17837	72.0012	1.31871	71.9709	1.50297	71.9761	0.696682
72.0676	2.23847	72.0563	1.30562	72.026	1.49699	72.0308	0.721978
72.123	2.3221	72.1118	1.42759	72.0808	1.57098	72.0879	0.767321
72.1795	2.34565	72.1681	1.43334	72.1394	1.64986	72.1447	0.781305
72.2358	2.36373	72.2212	1.45361	72.1958	1.6563	72.2003	0.783224
72.2936	2.40683	72.2794	1.49338	72.2531	1.70065	72.2549	0.838239
72.3504	2.38451	72.3376	1.44296	72.3102	1.69261	72.3094	0.828752
72.4068	2.44113	72.3921	1.53596	72.3633	1.66741	72.3683	0.832324
72.4618	2.45495	72.449	1.64958	72.4176	1.70792	72.422	0.885981
72.5163	2.47942	72.5028	1.64888	72.476	1.74978	72.4765	0.907409
72.5715	2.48147	72.5591	1.66771	72.5315	1.76661	72.5359	0.979168
72.6255	2.48165	72.6151	1.69046	72.5883	1.77659	72.5903	0.973318
72.682	2.47363	72.6732	1.70447	72.6439	1.77985	72.648	0.952038
72.7394	2.57648	72.729	1.73519	72.7001	1.71951	72.7018	0.9155
72.7991	2.65968	72.7852	1.79223	72.7556	1.73162	72.7573	0.973445
72.8558	2.70014	72.8408	1.78092	72.81	1.74877	72.8144	0.957391
72.91	2.70518	72.8958	1.80086	72.8673	1.76274	72.8709	1.01871
72.9648	2.7365	72.9515	1.84198	72.9242	1.82165	72.9291	1.06269
73.0202	2.77903	73.0092	1.84713	72.9801	1.85421	72.9858	1.10172
73.0744	2.76312	73.0635	1.80346	73.0377	1.85859	73.0425	1.08558
73.1308	2.83346	73.116	2.07451	73.09	1.87822	73.0923	1.06058
73.1853	2.80578	73.1748	1.99476	73.1441	1.87722	73.1495	1.11681
73.2416	2.8011	73.2314	1.93437	73.2001	1.86291	73.2064	1.11528
73.2975	2.83005	73.2873	1.93975	73.2549	1.8712	73.2626	1.13514
73.3553	2.88132	73.3426	2.03912	73.3107	1.91318	73.3173	1.17424
73.4127	2.86971	73.3977	1.99511	73.3628	1.90314	73.3726	1.19376
73.4651	2.92401	73.4549	2.00006	73.4212	1.9155	73.4293	1.16144
73.5227	2.94242	73.5084	2.00018	73.4774	1.95715	73.4867	1.19194
73.5793	2.99559	73.5641	2.06699	73.534	1.99263	73.5403	1.17422
73.6333	2.9906	73.6211	2.12838	73.5904	2.03406	73.5955	1.22443
73.6868	2.96765	73.6775	2.15615	73.6458	2.05266	73.6535	1.23387
73.7424	2.92015	73.7349	2.13914	73.7041	2.10704	73.7094	1.21707
73.7999	2.93857	73.7918	2.11158	73.7605	2.04353	73.7655	1.1457
73.8549	3.00803	73.845	2.11593	73.815	2.0714	73.8214	1.1851
73.913	3.0271	73.9025	2.15818	73.8713	2.12011	73.8806	1.19668
73.9698	3.08821	73.9578	2.19344	73.9272	2.19625	73.9332	1.2133
74.0251	3.07449	74.015	2.21064	73.9819	2.18119	73.9902	1.25077
74.0831	3.04297	74.0688	2.16699	74.0396	2.16002	74.047	1.25513
74.1359	3.01926	74.1234	2.08458	74.0969	2.13396	74.1023	1.17421
74.19	3.02081	74.1805	2.08989	74.151	2.11605	74.1567	1.19366
74.2477	3.05876	74.2361	2.15774	74.2073	2.115	74.2128	1.20337
74.3027	3.1266	74.2914	2.22724	74.2643	2.19969	74.2695	1.24252
74.358	3.15692	74.3495	2.23326	74.3198	2.22048	74.3277	1.26568
74.4141	3.1758	74.405	2.23033	74.3747	2.22574	74.382	1.25084
74.4688	3.14278	74.4602	2.17159	74.4306	2.18655	74.4353	1.22016
74.5241	3.17526	74.516	2.17366	74.4872	2.1911	74.491	1.19474
74.579	3.24356	74.5726	2.25123	74.5421	2.21618	74.5474	1.26627
74.6341	3.23635	74.6293	2.38509	74.5974	2.27624	74.6016	1.28864
74.6914	3.2611	74.6878	2.41617	74.6558	2.34601	74.6571	1.31022
74.7471	3.29843	74.7425	2.38351	74.7108	2.31564	74.716	1.32273
74.8039	3.30062	74.7956	2.41142	74.7663	2.29364	74.7762	1.3896
74.8609	3.40599	74.8545	2.395	74.8216	2.29141	74.8306	1.39317
74.9151	3.40092	74.9112	2.43063	74.88	2.35087	74.886	1.41756
74.9693	3.37069	74.9648	2.43408	74.9331	2.34543	74.9429	1.4517
75.0272	3.415	75.0203	2.53147	74.9902	2.34139	74.9983	1.4525
75.0837	3.42297	75.079	2.57594	75.047	2.38858	75.0528	1.48742
75.1395	3.42614	75.1346	2.55888	75.1035	2.42633	75.1118	1.50728
75.1955	3.43176	75.1912	2.46678	75.162	2.42435	75.1685	1.49086
75.2533	3.4663	75.2489	2.61163	75.2178	2.42262	75.2242	1.53425
75.3101	3.5517	75.3043	2.9111	75.2734	2.4684	75.2795	1.52647
75.3654	3.59783	75.359	2.84938	75.3303	2.53276	75.3348	1.58153
75.4215	3.64191	75.4149	2.76842	75.3863	2.56061	75.3923	1.6627
75.4774	3.66255	75.4697	2.75872	75.4414	2.57096	75.4481	1.69318
75.5317	3.60893	75.5267	2.71787	75.498	2.5856	75.5053	1.70142
75.5893	3.63814	75.5823	2.73548	75.5545	2.58875	75.5607	1.68971
75.6504	3.67127	75.6393	2.72498	75.612	2.60403	75.6157	1.70575
75.7042	3.66071	75.6966	2.75076	75.6677	2.59767	75.6708	1.68084
75.7598	3.71666	75.7537	2.81082	75.7245	2.59811	75.7268	1.67444
75.8165	3.76969	75.8089	2.85369	75.7791	2.65101	75.7829	1.74423
75.8717	3.7796	75.8637	2.86496	75.8353	2.69237	75.8407	1.74403
75.9272	3.71911	75.9194	2.80574	75.8915	2.64129	75.895	1.6683
75.9846	3.78855	75.9761	2.85466	75.9478	2.63879	75.952	1.73523
76.0391	3.77142	76.0323	2.91877	76.0037	2.67652	76.007	1.76724
76.0941	3.85444	76.087	2.95843	76.0589	2.71645	76.061	1.8017
76.1497	3.93158	76.1418	3.03042	76.1142	2.76568	76.119	1.90382
76.2053	3.93217	76.1964	3.05583	76.1687	2.77898	76.1761	1.95765
76.2625	3.92768	76.2542	3.05536	76.2247	2.80475	76.2301	1.9262
76.316	3.98858	76.312	3.12766	76.2809	2.80657	76.2871	1.94797
76.3731	3.9932	76.3681	3.16287	76.332	2.78274	76.3447	2.03487
76.4285	4.02062	76.424	3.20876	76.388	2.82411	76.3991	2.07101
76.486	4.09983	76.4796	3.2798	76.4443	2.8908	76.4536	2.12343
76.5425	4.08502	76.5359	3.27821	76.5021	2.95228	76.5092	2.17892
76.5978	4.05328	76.5931	3.29574	76.5598	2.98383	76.5648	2.18073
76.6535	4.04811	76.6488	3.27557	76.6165	2.95769	76.622	2.12271
76.7114	4.13126	76.7036	3.37555	76.6724	3.07328	76.6773	2.20259
76.7705	4.22828	76.7589	3.37628	76.7277	3.16656	76.7328	2.29663
76.8215	4.23895	76.8163	3.503	76.7869	3.20573	76.7897	2.32517
76.8763	4.23369	76.8755	3.52089	76.8442	3.2601	76.8446	2.32403
76.9344	4.24368	76.9334	3.45587	76.8982	3.24015	76.9017	2.33544
76.9912	4.2438	76.9864	3.42492	76.9536	3.15739	76.9564	2.29365
77.0417	4.3015	77.0374	3.47886	77.0097	3.17459	77.0126	2.30682
77.0916	4.38009	77.0865	3.56019	77.0599	3.24779	77.0584	2.37157
77.1478	4.33622	77.1444	3.59716	77.1106	3.31078	77.1143	2.42235
77.2013	4.31912	77.1997	3.53932	77.1665	3.2824	77.1724	2.4374
77.2603	4.33464	77.2573	3.54643	77.2247	3.26528	77.2283	2.44376
77.3165	4.26166	77.3115	3.60595	77.2772	3.24601	77.2854	2.41438
77.3752	4.32222	77.3673	3.63158	77.3328	3.26916	77.3405	2.41862
77.4304	4.36019	77.4226	3.57637	77.3899	3.35954	77.3957	2.46376
77.4848	4.36482	77.4806	3.60261	77.449	3.38274	77.4515	2.49433
77.5408	4.42264	77.5381	3.65368	77.5041	3.41577	77.5068	2.52218
77.5982	4.45909	77.5943	3.69718	77.5585	3.44486	77.5636	2.57471
77.6531	4.42722	77.6489	3.63422	77.6159	3.46942	77.6197	2.58209
77.7071	4.42128	77.7039	3.59034	77.6706	3.44264	77.6756	2.53323
77.7639	4.45417	77.7592	3.64437	77.7267	3.48566	77.7307	2.55861
77.821	4.48226	77.8164	3.69038	77.7822	3.47064	77.7887	2.59253
77.8761	4.51039	77.872	3.75089	77.8393	3.49462	77.8421	2.59261
77.934	4.61098	77.924	3.77627	77.8956	3.53146	77.8986	2.63076
77.9899	4.66539	77.9797	3.79831	77.9527	3.57809	77.954	2.67524
78.0464	4.5738	78.0354	3.76204	78.0081	3.51864	78.011	2.64647
78.1005	4.56118	78.0933	3.78683	78.0613	3.4829	78.0661	2.63171
78.1573	4.55759	78.1498	3.84135	78.1175	3.52355	78.1237	2.67387
78.2129	4.55962	78.2057	3.89566	78.1776	3.56122	78.1802	2.6752
78.2666	4.59951	78.2611	3.93999	78.2305	3.57724	78.2368	2.69902
78.3232	4.62969	78.3176	4.00278	78.2867	3.67993	78.2914	2.75222
78.3808	4.56371	78.3722	3.96648	78.3454	3.71922	78.3456	2.78393
78.4359	4.55338	78.4282	3.95615	78.3991	3.66708	78.4034	2.72508
78.4912	4.57386	78.4837	4.0177	78.4547	3.68762	78.4597	2.78236
78.5439	4.60753	78.5422	3.98304	78.5123	3.70861	78.5147	2.75447
78.6025	4.69389	78.5982	4.07954	78.5675	3.73593	78.5681	2.72836
78.6593	4.77174	78.6543	4.12108	78.6248	3.79355	78.6249	2.77781
78.7169	4.72313	78.7099	4.1055	78.6786	3.77407	78.6809	2.79766
78.7731	4.74241	78.768	4.12874	78.7326	3.69418	78.7366	2.763
78.8288	4.79601	78.8227	4.1822	78.7878	3.66716	78.7941	2.7698
78.8841	4.84682	78.8793	4.20871	78.8436	3.67072	78.8514	2.80128
78.9413	4.90403	78.935	4.19894	78.9013	3.69057	78.908	2.84271
78.9972	4.89933	78.9872	4.17273	78.956	3.6732	78.963	2.83558
79.0536	4.90267	79.0477	4.22572	79.0089	3.66738	79.0175	2.80453
79.1118	4.87029	79.1023	4.12331	79.0672	3.6673	79.0722	2.77476
79.1686	4.95442	79.1608	4.16879	79.1225	3.68893	79.1299	2.77593
79.2199	4.93415	79.2164	4.27134	79.1801	3.70719	79.1896	2.86632
79.275	4.94651	79.2719	4.31952	79.2368	3.78654	79.2454	2.94277
79.3319	4.96241	79.3288	4.32498	79.2917	3.78514	79.3033	2.95157
79.3922	4.98467	79.3847	4.3513	79.3491	3.78238	79.3554	2.95036
79.451	5.05028	79.4394	4.32849	79.4085	3.81826	79.4139	2.97517
79.505	5.10917	79.4963	4.40827	79.4648	3.85078	79.4683	2.99877
79.5607	5.13996	79.5559	4.46185	79.5205	3.91814	79.5269	3.07538
79.6195	5.2019	79.6132	4.46265	79.5777	3.96781	79.5829	3.13028
79.6761	5.17458	79.6699	4.49246	79.6316	3.92995	79.6381	3.12498
79.7317	5.21251	79.7219	4.51913	79.6877	3.91911	79.6945	3.13866
79.7886	5.22404	79.7805	4.54095	79.7453	3.95765	79.7533	3.18281
79.8419	5.26963	79.837	4.55583	79.8016	3.9651	79.8108	3.14401
79.8954	5.31504	79.8929	4.65348	79.8551	4.00064	79.8655	3.20149
79.9528	5.32991	79.9484	4.66413	79.9103	4.04486	79.9216	3.22146
80.0076	5.34483	80.0031	4.65733	79.9685	4.04297	79.9767	3.18655
80.0633	5.39757	80.0588	4.71863	80.0209	4.03356	80.0289	3.1978
80.1193	5.40606	80.1147	4.7529	80.0787	4.08541	80.0837	3.20587
80.1736	5.35923	80.173	4.78919	80.1352	4.09443	80.1402	3.22249
80.2314	5.36982	80.2286	4.78079	80.1911	4.11014	80.1954	3.18648
80.2891	5.4246	80.284	4.78249	80.2476	4.09963	80.2503	3.13632
80.3428	5.42219	80.3432	4.81592	80.3023	4.14231	80.3102	3.18133
80.4004	5.44974	80.3975	4.85882	80.3586	4.12771	80.3664	3.24979
80.4583	5.49809	80.452	4.89513	80.4136	4.14336	80.422	3.27814
80.5136	5.44425	80.5067	4.85822	80.4704	4.16534	80.4792	3.31676
80.5703	5.42847	80.5627	4.82937	80.5289	4.12687	80.5346	3.25744
80.6258	5.44858	80.6203	4.85459	80.5846	4.16571	80.5909	3.32334
80.6847	5.49882	80.6768	4.89081	80.6391	4.16673	80.6466	3.3175
80.7377	5.54382	80.7333	4.97211	80.695	4.18993	80.7019	3.31471
80.7927	5.59896	80.7889	5.03862	80.7509	4.25994	80.7573	3.37066
80.8477	5.60413	80.8451	5.09923	80.8057	4.35512	80.8132	3.43252
80.9044	5.61255	80.9019	5.04908	80.8639	4.29912	80.8728	3.39808
80.9593	5.66515	80.9588	5.1268	80.919	4.30484	80.9283	3.44765
81.0137	5.69148	81.0121	5.20042	80.9742	4.35006	80.9823	3.4672
81.0675	5.72845	81.0657	5.27236	81.0296	4.38959	81.0326	3.46691
81.1231	5.82021	81.1225	5.33234	81.0834	4.3911	81.0895	3.50827
81.1805	5.87582	81.18	5.36164	81.1399	4.45183	81.147	3.57076
81.2364	5.89602	81.2346	5.34331	81.1968	4.4872	81.2046	3.56294
81.2922	5.97065	81.2894	5.44353	81.2521	4.50749	81.261	3.56034
81.3474	6.03977	81.3472	5.53883	81.3078	4.53826	81.3182	3.57918
81.4031	6.09729	81.4044	5.59812	81.3641	4.60576	81.375	3.65936
81.4602	6.11712	81.4589	5.6264	81.4226	4.73532	81.4291	3.72627
81.518	6.19187	81.5169	5.69666	81.4793	4.76218	81.4882	3.74351
81.5728	6.14796	81.5723	5.67706	81.5358	4.77691	81.5431	3.7601
81.6265	6.10839	81.6243	5.66118	81.5893	4.76148	81.5987	3.74227
81.6798	6.14619	81.6811	5.73022	81.6437	4.75767	81.6555	3.78287
81.7376	6.26207	81.7368	5.91176	81.7026	4.8616	81.7109	3.86096
81.7931	6.40964	81.7923	6.10831	81.7589	5.00719	81.7661	4.01712
81.849	6.50287	81.8461	6.1815	81.8136	5.15162	81.8201	4.12376
81.9042	6.48154	81.9041	6.10364	81.8688	5.17172	81.8762	4.11032
81.962	6.43652	81.9608	6.07744	81.9262	5.08099	81.9316	4.06513
82.0174	6.42463	82.0173	6.12842	81.9822	5.07198	81.9871	4.07695
82.0735	6.43306	82.0742	6.1146	82.0384	5.05938	82.043	4.04634
82.1314	6.50821	82.1297	6.13428	82.0944	5.04629	82.1005	4.02662
82.1849	6.54536	82.1872	6.27388	82.1501	5.09119	82.1579	4.02326
82.2399	6.67292	82.2443	6.46418	82.2067	5.21126	82.214	4.11807
82.2972	6.71669	82.2983	6.49646	82.2626	5.29115	82.2699	4.19635
82.3555	6.82066	82.3545	6.57754	82.3158	5.291	82.3251	4.25113
82.4128	6.91794	82.4106	6.6906	82.3716	5.35109	82.382	4.33168
82.4674	6.91994	82.465	6.67035	82.4294	5.42533	82.4367	4.34805
82.5262	6.88333	82.5181	6.71624	82.4821	5.38107	82.4928	4.33495
82.5828	6.94403	82.5727	6.68889	82.5378	5.342	82.5487	4.37413
82.6374	6.88226	82.6309	6.64504	82.5948	5.37404	82.6056	4.37718
82.693	6.90608	82.6884	6.63645	82.6511	5.32313	82.6647	4.39353
82.7522	7.02227	82.7421	6.71541	82.7074	5.38932	82.7189	4.43849
82.8078	7.17699	82.7972	6.82174	82.7627	5.4938	82.7754	4.55846
82.8628	7.28009	82.8523	6.91661	82.8181	5.61851	82.8297	4.66788
82.9197	7.35769	82.9073	6.96335	82.8748	5.69299	82.8856	4.72904
82.9741	7.37735	82.9646	6.9818	82.93	5.7482	82.9435	4.74086
83.0303	7.42483	83.0189	7.02991	82.9867	5.76446	82.9998	4.7483
83.0872	7.45562	83.0752	7.11353	83.0445	5.80998	83.0548	4.81723
83.1467	7.54569	83.1311	7.18942	83.1022	5.80995	83.1112	4.85921
83.2032	7.6117	83.1899	7.26306	83.1578	5.86845	83.1647	4.85418
83.261	7.70029	83.2449	7.35173	83.2134	5.9535	83.225	4.98474
83.3158	7.72236	83.2993	7.35986	83.2693	6.02016	83.2787	5.03444
83.3715	7.75686	83.3562	7.37449	83.3243	6.05452	83.332	4.97447
83.428	7.84768	83.4164	7.46035	83.3817	6.09449	83.3884	5.05925
83.4839	7.94096	83.4727	7.60456	83.439	6.12903	83.4479	5.1646
83.5391	7.98937	83.5306	7.68386	83.4927	6.19741	83.5025	5.2219
83.5995	8.07281	83.5864	7.71618	83.5498	6.26399	83.561	5.27281
83.6562	8.11694	83.6428	7.75987	83.6081	6.31192	83.616	5.33086
83.7111	8.12436	83.6974	7.75346	83.6634	6.34864	83.6727	5.39289
83.7663	8.13817	83.7524	7.76083	83.7169	6.33766	83.7263	5.37079
83.8229	8.21255	83.8117	7.81889	83.7764	6.37049	83.782	5.42327
83.8767	8.1925	83.863	7.79952	83.8305	6.40656	83.8384	5.38396
83.9334	8.23249	83.9208	7.89883	83.8852	6.41894	83.8955	5.45805
83.9891	8.32465	83.977	7.97407	83.9393	6.48385	83.9494	5.55504
84.0414	8.34101	84.0314	8.00146	83.9959	6.56771	84.0064	5.5689
84.0991	8.41268	84.0907	8.05786	84.0508	6.54091	84.0605	5.58312
84.1548	8.48485	84.1449	8.11066	84.1083	6.57712	84.1172	5.62807
84.2097	8.52359	84.1991	8.13259	84.1674	6.68727	84.1749	5.66214
84.2658	8.58753	84.2561	8.21591	84.2244	6.76664	84.2298	5.73819
84.321	8.60568	84.3102	8.21986	84.28	6.82202	84.287	5.82061
84.3777	8.60232	84.3662	8.2395	84.3374	6.89691	84.3438	5.82426
84.434	8.61421	84.4214	8.22992	84.3922	6.86192	84.4004	5.80219
84.4901	8.66276	84.4792	8.32076	84.4486	6.85271	84.4581	5.82859
84.5475	8.73878	84.5365	8.39774	84.5031	6.90246	84.5122	5.84615
84.6047	8.79359	84.5909	8.44327	84.5624	6.95974	84.5681	5.8924
84.6601	8.84361	84.6473	8.46771	84.6154	7.02434	84.6227	5.96352
84.7146	8.79933	84.7035	8.52727	84.6713	7.01702	84.676	5.9782
84.7703	8.76208	84.7587	8.46767	84.7278	6.9646	84.7337	5.94268
84.8262	8.79117	84.8132	8.49563	84.7843	6.93257	84.7907	5.89522
84.8823	8.84171	84.8706	8.54808	84.8447	7.04401	84.8483	5.94215
84.9382	8.88774	84.9267	8.60494	84.9006	7.11708	84.9062	6.01287
84.9943	8.91154	84.9829	8.61002	84.9556	7.12793	84.9597	6.04091
85.0496	8.91573	85.0417	8.58539	85.0128	7.13321	85.0172	6.00127
85.1041	8.884	85.0961	8.47728	85.071	7.09899	85.0736	5.97467
85.1608	8.93172	85.1522	8.49726	85.1282	7.08642	85.128	5.9236
85.2208	9.00727	85.2098	8.60094	85.1815	7.16251	85.1841	5.99625
85.2783	9.07636	85.2672	8.68116	85.2372	7.20718	85.2381	6.02832
85.3344	9.055	85.3218	8.72235	85.2935	7.24024	85.2956	6.07688
85.3889	9.03066	85.3767	8.67865	85.3504	7.23675	85.3506	6.1113
85.4449	8.9604	85.4312	8.54681	85.4058	7.23367	85.4077	6.07975
85.4997	9.02694	85.4875	8.58227	85.461	7.2018	85.4648	6.01423
85.5552	9.08241	85.5437	8.63848	85.5153	7.28065	85.5202	6.07587
85.6118	9.04935	85.5984	8.64018	85.5706	7.2979	85.5777	6.08655
85.6677	9.08665	85.6548	8.63973	85.6258	7.2812	85.6342	6.08386
85.7248	9.11834	85.7128	8.717	85.6839	7.32243	85.6922	6.07864
85.781	9.15953	85.7693	8.72932	85.7415	7.38881	85.7486	6.09528
85.8356	9.25511	85.8271	8.75069	85.7981	7.42077	85.8056	6.09501
85.8925	9.33818	85.8841	8.87497	85.8526	7.49715	85.8615	6.14842
85.9496	9.36216	85.9398	8.9177	85.9099	7.51276	85.9167	6.20089
86.0046	9.39453	85.9954	8.91297	85.966	7.53178	85.9717	6.21109
86.0595	9.41108	86.0471	8.96252	86.0209	7.51831	86.0285	6.22432
86.1154	9.3631	86.1042	9.00096	86.0778	7.57833	86.0821	6.24424
86.173	9.39436	86.1632	9.00557	86.1328	7.53279	86.1377	6.17783
86.2277	9.44101	86.2174	9.08268	86.1897	7.58335	86.1925	6.24563
86.2831	9.38825	86.2744	9.02022	86.2452	7.60694	86.251	6.24292
86.3402	9.39967	86.3308	9.01875	86.3014	7.59746	86.3074	6.24386
86.3945	9.4137	86.3858	9.03025	86.355	7.52477	86.3622	6.19132
86.4516	9.48225	86.4402	9.09384	86.4108	7.53768	86.4191	6.20054
86.5062	9.45006	86.496	8.99489	86.466	7.52231	86.4741	6.16569
86.5611	9.48385	86.5558	9.05528	86.5184	7.50178	86.5304	6.14386
86.6168	9.5109	86.6133	9.04258	86.578	7.51061	86.5846	6.06448
86.6743	9.46489	86.6663	8.99755	86.6337	7.5004	86.6428	6.08958
86.733	9.46251	86.7214	8.98926	86.6876	7.49441	86.6981	6.06363
86.788	9.49511	86.7769	8.93083	86.7428	7.50104	86.7539	6.08988
86.8433	9.44673	86.8359	8.91325	86.801	7.51308	86.8105	6.06152
86.9015	9.46943	86.8913	9.01097	86.8552	7.46394	86.867	6.04286
86.9599	9.53006	86.9452	8.99479	86.9103	7.4558	86.9204	6.00829
87.0149	9.47226	87.004	8.94162	86.9674	7.42176	86.9764	5.97658
87.0701	9.43044	87.0619	8.87582	87.0267	7.41451	87.0324	5.9407
87.1254	9.42739	87.1165	8.89393	87.0808	7.39096	87.0923	5.91667
87.1818	9.36115	87.1722	8.84981	87.136	7.36088	87.1498	5.90371
87.2357	9.33751	87.2266	8.82131	87.1942	7.28478	87.2072	5.87873
87.2938	9.387	87.2847	8.79496	87.2496	7.27064	87.2589	5.81765
87.35	9.31744	87.3417	8.75276	87.3072	7.24397	87.3166	5.80277
87.4077	9.2779	87.3981	8.70429	87.3626	7.16807	87.375	5.74335
87.4636	9.25403	87.4536	8.749	87.417	7.1021	87.4331	5.69124
87.5222	9.13894	87.5107	8.70531	87.4735	7.12567	87.4838	5.63711
87.5784	9.1283	87.5696	8.62114	87.5296	7.03516	87.5408	5.54053
87.632	9.14075	87.6247	8.64162	87.5838	6.95702	87.5972	5.47107
87.6884	9.07842	87.6787	8.52505	87.6406	6.90612	87.6501	5.43001
87.7449	9.03903	87.7356	8.47907	87.6934	6.84448	87.7055	5.36752
87.8014	9.17101	87.7916	8.53805	87.7516	6.85808	87.7625	5.37478
87.858	9.13907	87.8441	8.49426	87.8068	6.91641	87.8191	5.38801
87.9146	9.04848	87.9025	8.40623	87.8661	6.84828	87.8755	5.30302
87.97	8.98888	87.9587	8.34104	87.9218	6.75722	87.9309	5.19368
88.0245	8.93153	88.0147	8.24774	87.9777	6.7806	87.9864	5.13785
88.0822	8.8792	88.0692	8.19013	88.0326	6.71223	88.0401	5.09466
88.1369	8.86746	88.1244	8.15481	88.0897	6.68651	88.0983	5.06992
88.1921	8.80119	88.1811	8.10256	88.146	6.67265	88.1564	5.04291
88.2468	8.63097	88.2358	7.95474	88.201	6.59929	88.2127	4.92364
88.3057	8.59861	88.2897	7.89664	88.2582	6.49985	88.2686	4.86425
88.3628	8.57137	88.3451	7.89726	88.3141	6.4822	88.3238	4.79606
88.4165	8.55942	88.4026	7.87409	88.3695	6.44965	88.3763	4.75368
88.4724	8.54488	88.4621	7.86954	88.4238	6.40742	88.4351	4.74388
88.5285	8.51481	88.5175	7.8124	88.481	6.40222	88.4917	4.72265
88.5834	8.36517	88.5726	7.66895	88.5378	6.34931	88.5504	4.62761
88.6375	8.33336	88.6285	7.67725	88.5933	6.26284	88.6074	4.54085
88.6952	8.39436	88.6874	7.72569	88.651	6.26646	88.6626	4.55275
88.7524	8.38508	88.7433	7.70199	88.7072	6.21867	88.7198	4.57548
88.8085	8.35881	88.7981	7.67263	88.763	6.20893	88.7753	4.54389
88.8652	8.29418	88.8544	7.67561	88.8194	6.18807	88.8303	4.5215
88.9174	8.21462	88.909	7.59979	88.8738	6.15247	88.8875	4.45411
88.9712	8.1291	88.9641	7.58451	88.9285	6.09934	88.9437	4.35018
89.0255	8.14651	89.0177	7.57909	88.983	6.01408	88.996	4.35156
89.0818	8.1659	89.075	7.598	89.0393	6.03602	89.0533	4.32989
89.1378	8.13171	89.1305	7.57507	89.0978	6.05808	89.1112	4.32481
89.1937	8.08763	89.1852	7.49388	89.1549	6.04699	89.1675	4.27139
89.2499	7.94456	89.2419	7.35396	89.2074	5.96244	89.2236	4.21462
89.3025	7.8626	89.2962	7.22233	89.2607	5.84883	89.2823	4.1696
89.359	7.8636	89.3522	7.27554	89.319	5.81255	89.3378	4.10616
89.4162	7.85408	89.4083	7.24251	89.3744	5.84356	89.3927	4.12778
89.4738	7.87534	89.4629	7.2051	89.4296	5.78264	89.4461	4.07759
89.5307	7.77552	89.5192	7.15268	89.4867	5.75907	89.5002	3.99968
89.5837	7.72775	89.5753	7.10471	89.5441	5.69968	89.5577	3.92235
89.6412	7.66409	89.6326	7.04792	89.5987	5.62876	89.6143	3.8134
89.6995	7.64263	89.6899	7.04303	89.6558	5.53659	89.671	3.82889
89.7547	7.63428	89.7424	7.00609	89.7098	5.52659	89.7256	3.83437
89.81	7.56962	89.8002	7.03128	89.7648	5.50204	89.7791	3.78435
89.865	7.50909	89.8546	6.92727	89.8224	5.42959	89.8367	3.69671
89.9212	7.40192	89.9109	6.8313	89.88	5.38971	89.8926	3.62145
89.9801	7.32386	89.969	6.76204	89.9349	5.30468	89.946	3.52531
90.0358	7.31644	90.0243	6.80378	89.9934	5.22479	90.0024	3.47961
90.0901	7.26609	90.0822	6.8284	90.0494	5.23752	90.0614	3.54856
90.1489	7.24712	90.1385	6.73564	90.1058	5.15361	90.1191	3.45392
90.202	7.23752	90.1947	6.68065	90.1589	5.06208	90.1735	3.38898
90.2571	7.21843	90.249	6.66317	90.2131	5.0429	90.2278	3.36024
90.3124	7.17115	90.3067	6.60452	90.269	5.00962	90.2854	3.34044
90.3678	7.12796	90.3637	6.6348	90.3273	4.95481	90.339	3.25371
90.4249	7.08687	90.42	6.64115	90.3819	4.93839	90.3966	3.28066
90.4829	7.00073	90.4745	6.52435	90.4384	4.91808	90.4519	3.21784
90.5358	6.92924	90.5321	6.49616	90.4954	4.81071	90.5074	3.09723
90.5907	6.88619	90.5893	6.44309	90.5513	4.74972	90.5653	3.06411
90.6492	6.84126	90.6453	6.3756	90.6095	4.75101	90.6227	2.99844
90.7043	6.73646	90.7025	6.36075	90.6668	4.67134	90.6804	2.8923
90.7579	6.7394	90.757	6.37211	90.7217	4.73774	90.7358	2.91686
90.816	6.74062	90.8136	6.28015	90.7755	4.69032	90.792	2.8502
90.8716	6.69773	90.869	6.24968	90.8303	4.62034	90.8469	2.7801
90.9294	6.66427	90.9233	6.21725	90.8861	4.5844	90.9011	2.73427
90.9851	6.59385	90.98	6.20426	90.9413	4.50885	90.9587	2.71253
91.0423	6.53181	91.0397	6.13924	90.9985	4.44022	91.0142	2.60765
91.0995	6.4655	91.0943	6.15018	91.0555	4.38676	91.0685	2.62111
91.1551	6.46889	91.1513	6.14335	91.1087	4.34408	91.1236	2.58872
91.2111	6.53022	91.207	6.11278	91.1656	4.27122	91.1808	2.59252
91.268	6.53345	91.2613	6.14608	91.2231	4.27198	91.2345	2.57335
91.3248	6.49741	91.3191	6.12089	91.278	4.26667	91.2944	2.61336
91.382	6.44303	91.3736	6.0788	91.3346	4.21424	91.3517	2.55262
91.4391	6.45221	91.4273	6.09214	91.3923	4.2152	91.4078	2.54359
91.4939	6.41954	91.484	6.03525	91.4475	4.23024	91.4647	2.54411
91.5501	6.33244	91.5417	5.99179	91.5027	4.19078	91.5208	2.48327
91.6061	6.32954	91.5953	5.86048	91.5566	4.05721	91.5728	2.44868
91.6643	6.28145	91.6505	5.82637	91.6116	4.00521	91.6282	2.4225
91.7207	6.24559	91.7053	5.74488	91.6667	4.01353	91.6843	2.35401
91.7761	6.26886	91.7639	5.74457	91.7262	4.00169	91.7417	2.30674
91.8321	6.17708	91.8206	5.70465	91.787	4.02331	91.7986	2.31273
91.886	6.1401	91.8755	5.67537	91.8426	4.01195	91.8534	2.26616
91.9425	6.11754	91.9312	5.64428	91.8988	3.98296	91.9081	2.17791
92.0002	6.11471	91.9865	5.62899	91.9565	3.99993	91.9657	2.19157
92.0533	6.01619	92.0417	5.60485	92.0131	3.98557	92.0231	2.17286
92.1119	5.97779	92.0979	5.63755	92.0671	3.89385	92.0793	2.1362
92.166	5.95323	92.1563	5.60945	92.1246	3.89865	92.1369	2.12012
92.2205	5.93958	92.2105	5.57378	92.1781	3.82179	92.1907	2.07867
92.2754	5.92554	92.2666	5.46878	92.234	3.77658	92.2477	1.9938
92.3303	5.9005	92.325	5.44217	92.2906	3.77549	92.3036	1.93535
92.3883	5.85634	92.3814	5.36346	92.3468	3.74342	92.3579	1.89967
92.4471	5.77948	92.4391	5.30419	92.4027	3.68248	92.4132	1.79926
92.5003	5.77396	92.496	5.27927	92.4601	3.68858	92.4715	1.82796
92.5573	5.8186	92.5532	5.2746	92.5154	3.68767	92.5273	1.81751
92.614	5.76684	92.6076	5.284	92.572	3.62641	92.5829	1.76429
92.6721	5.74121	92.6659	5.28059	92.6295	3.6218	92.6369	1.73771
92.7274	5.62861	92.7212	5.18324	92.685	3.55888	92.692	1.67575
92.7851	5.54814	92.7787	5.17069	92.7401	3.45212	92.7505	1.60614
92.8421	5.46736	92.8351	5.10508	92.7971	3.43858	92.8058	1.60625
92.8951	5.41569	92.891	5.0569	92.8509	3.32907	92.8613	1.56469
92.9495	5.39475	92.9457	5.00757	92.9076	3.27809	92.9184	1.51097
92.9959	5.37311	92.9913	4.93324	92.9588	3.24104	92.9691	1.53637
93.0496	5.27602	93.0434	4.9002	93.0065	3.20663	93.0177	1.51903
93.1048	5.23726	93.1011	4.87254	93.0638	3.13845	93.0751	1.4298
93.1606	5.21306	93.1583	4.94752	93.119	3.06659	93.1308	1.44054
93.218	5.27141	93.2134	4.90613	93.1735	3.01208	93.1862	1.35188
93.2728	5.15393	93.2681	4.8593	93.2307	2.98313	93.2425	1.29023
93.3271	5.10405	93.3234	4.85238	93.286	2.96641	93.2982	1.28793
93.3853	5.01077	93.38	4.74784	93.343	2.97027	93.3537	1.24965
93.4415	4.96016	93.4365	4.68192	93.3973	2.84064	93.4124	1.14551
93.4975	4.99772	93.4918	4.69124	93.4539	2.79675	93.4687	1.15384
93.5514	5.00106	93.5504	4.69781	93.5082	2.77302	93.5261	1.14738
93.6074	4.92513	93.6048	4.71275	93.561	2.73306	93.5827	1.17769
93.6637	4.89785	93.663	4.68929	93.6165	2.71589	93.6382	1.20628
93.7174	4.81777	93.7178	4.57723	93.6751	2.67499	93.692	1.16858
93.7747	4.73125	93.7748	4.53636	93.7315	2.62404	93.7486	1.13179
93.8285	4.70135	93.8299	4.49778	93.7882	2.61647	93.8059	1.14861
93.8823	4.69907	93.8845	4.50397	93.8418	2.62599	93.8609	1.11376
93.9429	4.71338	93.9386	4.54825	93.8991	2.67671	93.9163	1.06406
94.0007	4.72734	93.9926	4.52815	93.957	2.72205	93.9738	1.07775
94.0556	4.64263	94.0527	4.54552	94.0144	2.72981	94.0291	1.02207
94.1145	4.52987	94.1086	4.44176	94.0705	2.61976	94.0824	0.922097
94.1718	4.52229	94.1655	4.4148	94.1238	2.54512	94.1395	0.879171
94.2241	4.51965	94.2202	4.41631	94.1804	2.52936	94.195	0.896432
94.2809	4.51869	94.2761	4.45501	94.2363	2.56117	94.2519	0.907973
94.3356	4.55701	94.3306	4.47313	94.2918	2.5707	94.3088	0.900733
94.3928	4.54058	94.3859	4.37596	94.35	2.58304	94.3641	0.895905
94.4482	4.48977	94.4428	4.32148	94.4051	2.48082	94.42	0.786019
94.5051	4.48639	94.4989	4.3089	94.4607	2.42943	94.476	0.759009
94.5617	4.498	94.5537	4.31373	94.5185	2.47291	94.5353	0.784434
94.6195	4.54598	94.6098	4.29988	94.5746	2.47934	94.592	0.768457
94.6754	4.56874	94.6632	4.32819	94.6291	2.45207	94.6468	0.762352
94.7327	4.49357	94.719	4.33691	94.6869	2.46738	94.7031	0.733696
94.7871	4.38393	94.7773	4.17994	94.7417	2.32314	94.7612	0.662162
94.8414	4.31535	94.8328	4.15434	94.7985	2.24684	94.817	0.592486
94.8986	4.30824	94.8888	4.16145	94.8525	2.22469	94.8724	0.613231
94.9545	4.28306	94.9456	4.14278	94.9114	2.26149	94.9283	0.677922
95.011	4.25826	95.003	4.08583	94.9683	2.24706	94.9863	0.646533
95.0659	4.18462	95.0582	4.02297	95.0239	2.19775	95.0447	0.614417
95.1232	4.10879	95.1159	3.89187	95.0826	2.17224	95.1008	0.545523
95.1784	4.08124	95.1732	3.91084	95.1346	2.09989	95.1562	0.555747
95.2354	4.06233	95.2311	3.92716	95.1917	2.11999	95.2129	0.545362
95.2918	4.03627	95.2873	3.92613	95.2462	2.1092	95.2699	0.481737
95.3459	3.98395	95.343	3.92171	95.3016	2.1029	95.3255	0.514479
95.4012	3.92314	95.3971	3.9351	95.3575	2.12352	95.3785	0.491485
95.4579	3.84653	95.454	3.7783	95.4142	2.06137	95.4357	0.40618
95.5131	3.89838	95.51	3.79628	95.4723	1.97656	95.494	0.382828
95.5707	3.87413	95.5649	3.81715	95.5303	1.95881	95.5489	0.369325
95.6275	3.86566	95.6217	3.82742	95.5866	1.95191	95.6029	0.362393
95.6846	3.86399	95.6782	3.82348	95.6424	1.90785	95.6567	0.352796
95.7373	3.69209	95.7358	3.78999	95.6981	1.87851	95.7115	0.31434
95.7932	3.58032	95.7922	3.66129	95.7542	1.81807	95.7693	0.211916
95.8513	3.50904	95.848	3.56378	95.8094	1.70033	95.8243	0.171668
95.9065	3.53062	95.9033	3.5583	95.8647	1.63527	95.882	0.184292
95.9611	3.53945	95.9589	3.55351	95.9199	1.65956	95.9397	0.197002
96.0151	3.53105	96.0162	3.58136	95.9757	1.67749	95.9969	0.210736
96.0744	3.51022	96.0709	3.54961	96.0294	1.67642	96.0513	0.165507
96.1308	3.47872	96.1259	3.46875	96.0854	1.62063	96.1066	0.068293
96.1858	3.50324	96.1827	3.46942	96.1406	1.51366	96.1617	0.036013
96.2443	3.57239	96.2375	3.5136	96.195	1.51217	96.2184	0.086314
96.2975	3.60339	96.2918	3.55391	96.2493	1.5949	96.2763	0.189493
96.3525	3.59598	96.3482	3.55464	96.3088	1.66304	96.3323	0.235068
96.409	3.60741	96.4053	3.51066	96.3658	1.67057	96.3854	0.17865
96.4653	3.55378	96.4618	3.46191	96.4219	1.66452	96.4427	0.136771
96.5212	3.52179	96.5185	3.43463	96.477	1.62973	96.4952	0.12773
96.579	3.57943	96.5755	3.49794	96.5328	1.64195	96.5515	0.134404
96.6345	3.5668	96.6286	3.48834	96.5901	1.66112	96.6079	0.170227
96.6902	3.54637	96.6848	3.5214	96.6479	1.66915	96.6636	0.176531
96.7475	3.52596	96.7381	3.52061	96.7027	1.65439	96.72	0.18344
96.8003	3.50335	96.7946	3.40227	96.7579	1.62894	96.7761	0.136512
96.8581	3.52125	96.8504	3.44057	96.8144	1.59487	96.8322	0.144398
96.9161	3.50998	96.9069	3.47785	96.8706	1.59741	96.8863	0.177689
96.9674	3.51773	96.9605	3.49961	96.9258	1.65564	96.9398	0.22799
97.0224	3.49615	97.0146	3.55359	96.9778	1.65101	96.9939	0.24755
97.079	3.40986	97.0719	3.49574	97.0321	1.61264	97.052	0.260998
97.1346	3.33091	97.1277	3.43244	97.0908	1.5644	97.1071	0.180392
97.1912	3.38171	97.1817	3.43869	97.1466	1.51328	97.1649	0.144282
97.2456	3.44412	97.2387	3.47698	97.2032	1.54761	97.2225	0.19309
97.3019	3.46884	97.2967	3.46467	97.2569	1.52581	97.2773	0.232999
97.3596	3.45342	97.3533	3.45355	97.3129	1.55331	97.3305	0.179648
97.4162	3.41469	97.4075	3.43578	97.3707	1.55608	97.3852	0.143401
97.4714	3.2913	97.4657	3.35072	97.4267	1.50741	97.4432	0.095552
97.5302	3.28337	97.5221	3.29967	97.4813	1.42743	97.4999	0.028009
97.5862	3.37975	97.5777	3.36466	97.5377	1.4023	97.557	0.074987
97.6413	3.41159	97.637	3.42841	97.5943	1.49059	97.617	0.194816
97.6974	3.50027	97.6922	3.46487	97.6515	1.56	97.6715	0.255293
97.7541	3.48454	97.7483	3.49016	97.7091	1.5597	97.7285	0.297872
97.8105	3.39572	97.8058	3.39795	97.7639	1.52078	97.7837	0.237486
97.8653	3.36948	97.8646	3.43443	97.8199	1.43118	97.8414	0.204015
97.9214	3.4122	97.9203	3.50776	97.8744	1.41526	97.8985	0.266163
97.978	3.44622	97.9741	3.50059	97.9305	1.48824	97.952	0.292718
98.034	3.35018	98.0299	3.45932	97.9845	1.45351	98.0069	0.192494
98.0907	3.26942	98.0876	3.3886	98.0412	1.35502	98.0637	0.135772
98.1466	3.16718	98.1448	3.30751	98.0999	1.31466	98.1185	0.037471
98.2026	3.19709	98.1988	3.26909	98.1546	1.26583	98.1756	0.096196
98.2563	3.27449	98.2518	3.34037	98.2114	1.32086	98.23	0.159352
98.3131	3.31751	98.3055	3.40526	98.2659	1.39287	98.2873	0.30128
98.3661	3.28307	98.365	3.45617	98.3235	1.42897	98.3444	0.264522
98.4205	3.27069	98.4224	3.51016	98.381	1.47459	98.3974	0.278827
98.4768	3.16011	98.4793	3.40223	98.4374	1.41275	98.4527	0.25368
98.5321	3.16904	98.5336	3.39396	98.4934	1.36464	98.5103	0.242027
98.5898	3.17685	98.5901	3.46114	98.5495	1.37641	98.5646	0.267897
98.647	3.14732	98.6471	3.42939	98.6041	1.41972	98.6221	0.252235
98.7022	3.1036	98.7042	3.39336	98.6594	1.35905	98.675	0.194632
98.7548	3.11174	98.7637	3.38938	98.7151	1.31838	98.7304	0.111788
98.8106	3.04983	98.8184	3.38433	98.771	1.252	98.7891	0.07363
98.8687	3.05267	98.8752	3.46801	98.8276	1.23111	98.8461	0.111425
98.9234	3.07083	98.9313	3.51595	98.8805	1.26365	98.9016	0.13586
98.9844	3.08718	98.9864	3.51973	98.94	1.35301	98.9571	0.154646
99.0399	3.08697	99.0409	3.52787	98.9983	1.33006	99.0114	0.099591
99.0915	2.98585	99.0971	3.49497	99.0537	1.28779	99.0683	0.092179
99.1471	2.81948	99.1535	3.44995	99.1076	1.20324	99.1242	-0.039434
99.2027	2.82709	99.2114	3.4834	99.1638	1.17198	99.1822	-0.038031
99.26	2.85924	99.2674	3.53994	99.2225	1.21478	99.2377	0.035232
99.316	2.916	99.3232	3.56239	99.2794	1.2885	99.2938	0.129181
99.3724	2.94076	99.3766	3.56172	99.3338	1.32934	99.3505	0.134649
99.4293	2.91211	99.43	3.56083	99.3892	1.29021	99.408	0.13324
99.4852	2.90463	99.4865	3.4865	99.446	1.24332	99.466	0.123802
99.5412	3.02411	99.5417	3.47764	99.5012	1.2917	99.522	0.178531
99.597	3.07451	99.5972	3.49462	99.558	1.34269	99.5771	0.224862
99.6525	3.12398	99.6542	3.50252	99.6128	1.41386	99.6328	0.238884
99.7089	3.14521	99.7105	3.582	99.668	1.41844	99.6893	0.250362
99.7684	3.17324	99.7654	3.54793	99.7244	1.42613	99.7446	0.268097
99.8256	3.10657	99.8208	3.49583	99.7831	1.38811	99.8017	0.177547
99.8845	3.18092	99.8793	3.53011	99.8394	1.38431	99.8576	0.169768
99.9407	3.20879	99.9372	3.54728	99.8959	1.36985	99.9135	0.175192
99.9959	3.20014	99.9906	3.56776	99.9526	1.38934	99.9678	0.175226
100.051	3.18926	100.046	3.51847	100.007	1.39275	100.024	0.150904
100.107	3.08564	100.102	3.49202	100.064	1.35711	100.079	0.081011
100.165	3.08923	100.159	3.44327	100.121	1.29679	100.137	0.038131
100.221	3.1164	100.213	3.42687	100.177	1.31684	100.192	0.076804
100.274	3.14666	100.271	3.4584	100.235	1.3394	100.248	0.103256
100.33	3.15652	100.328	3.50257	100.289	1.30851	100.304	0.172753
100.385	3.13785	100.386	3.47162	100.344	1.31897	100.36	0.163111
100.44	3.0545	100.441	3.46737	100.4	1.30878	100.414	0.119507
100.497	2.97845	100.496	3.36121	100.458	1.24858	100.472	0.040567
100.555	2.97736	100.551	3.36368	100.514	1.24011	100.527	0.07635
100.611	3.00896	100.608	3.43108	100.569	1.23238	100.583	0.094409
100.665	2.92007	100.663	3.43988	100.625	1.24076	100.636	0.038426
100.725	2.86392	100.72	3.43228	100.685	1.25337
100.781	2.75071	100.779	3.33032	100.741	1.14153
100.837	2.74177	100.835	3.33475	100.796	1.0098
100.891	2.73402	100.891	3.2863	100.852	0.992067
100.947	2.78084	100.945	3.32188	100.909	1.01544
101.005	2.73984	101.002	3.33333	100.963	1.00826
101.066	2.72461	101.058	3.26508	101.021	0.994698
101.121	2.59351	101.112	3.15522	101.078	0.928365
101.177	2.56667	101.17	3.145	101.132	0.791968
101.232	2.552	101.225	3.12655	101.188	0.749482
101.289	2.49674	101.282	3.07706	101.244	0.757402
101.349	2.54483	101.336	3.12106	101.302	0.772276
101.405	2.53423	101.392	3.11398	101.358	0.780401
101.46	2.42699	101.45	3.04885	101.413	0.706399
101.516	2.46213	101.505	3.03223	101.469	0.674281
101.572	2.44108	101.56	2.99737	101.527	0.678691
101.626	2.42554	101.618	3.01001	101.585	0.684068
101.681	2.34816	101.675	2.99052	101.64	0.683083
101.734	2.1804	101.728	2.90144	101.696	0.644339
101.792	2.15106	101.784	2.80162	101.752	0.551859
101.85	2.21363	101.843	2.82945	101.807	0.500629
101.901	2.22202	101.899	2.89301	101.86	0.525102
101.957	2.22451	101.955	2.96138	101.916	0.55022
102.014	2.24094	102.011	2.96427	101.974	0.625299
102.073	2.23094	102.067	2.90266	102.03	0.689334
102.13	2.20745	102.124	2.92774	102.082	0.614565
102.185	2.23445	102.181	2.98846	102.138	0.613999
102.24	2.26765	102.238	3.06257	102.197	0.655255
102.297	2.29499	102.291	3.12998	102.254	0.73569
102.354	2.29321	102.347	3.07702	102.31	0.764235
102.409	2.27433	102.405	3.04424	102.364	0.754106
102.465	2.2135	102.461	2.99989	102.42	0.621897
102.521	2.28354	102.515	3.02149	102.475	0.630132
102.577	2.29605	102.571	3.00445	102.531	0.602016
102.636	2.39858	102.627	2.98346	102.585	0.562206
102.69	2.31988	102.682	2.98238	102.64	0.55896
102.746	2.20777	102.74	2.90674	102.698	0.510442
102.8	2.17944	102.794	2.8439	102.754	0.44728
102.854	2.15285	102.849	2.80774	102.809	0.427895
102.911	2.1711	102.906	2.82699	102.864	0.378014
102.969	2.21904	102.962	2.92323	102.924	0.413897
103.024	2.13959	103.022	2.92821	102.982	0.361559
103.076	2.0147	103.079	2.871	103.037	0.291104
103.133	2.05068	103.131	2.99894	103.091	0.230219
103.189	2.05626	103.186	3.02226	103.149	0.340022
103.244	2.11626	103.241	3.08746	103.209	0.417185
103.302	2.13044	103.299	3.1875	103.264	0.468312
103.359	2.07997	103.357	3.17063	103.322	0.496473
103.414	1.93307	103.411	3.02136	103.378	0.376244
103.475	1.90995	103.467	3.02371	103.433	0.298732
103.529	1.90963	103.526	2.97146	103.488	0.30922
103.586	1.93218	103.578	2.93925	103.545	0.300056
103.64	2.01157	103.636	2.98436	103.6	0.312085
103.695	1.91392	103.692	2.95139	103.655	0.278121
103.752	1.80532	103.748	2.87132	103.71	0.193484
103.811	1.86729	103.804	2.86089	103.767	0.177033
103.868	1.90546	103.86	2.84684	103.82	0.151005
103.921	1.871	103.913	2.85113	103.875	0.113347
103.978	1.85505	103.972	2.88622	103.928	0.073666
104.031	1.8223	104.027	2.8173	103.987	0.069077
104.087	1.77337	104.085	2.80859	104.045	0.007376
104.143	1.76601	104.141	2.78459	104.103	0.015995
104.2	1.7219	104.197	2.74667	104.162	0.051906
104.258	1.82302	104.254	2.7574	104.218	0.076533
104.317	1.85778	104.311	2.83293	104.27	0.050996
104.372	1.82955	104.367	2.80739	104.328	0.073973
104.422	1.72161	104.42	2.74583	104.384	-0.013015
104.478	1.77917	104.478	2.77445	104.44	-0.025903
104.535	1.83865	104.535	2.79824	104.493	0.030277
104.592	1.88649	104.593	2.86242	104.552	0.044995
104.646	1.95559	104.65	2.96726	104.609	0.062021
104.703	1.97405	104.709	2.98972	104.664	0.102591
104.757	1.90179	104.761	2.98737	104.721	0.042856
104.815	1.8157	104.818	2.9513	104.777	0.030776
104.873	1.8182	104.875	2.93026	104.835	0.02144
104.931	1.81117	104.929	2.90917	104.89	0.006447
104.984	1.74504	104.985	2.93888	104.944	0.035249
105.041	1.7272	105.041	2.91019	104.997	-0.002545
105.097	1.69698	105.097	2.90149	105.052	-0.001314
105.153	1.77632	105.154	2.86024	105.108	0.02891
105.208	1.77925	105.211	2.80995
105.265	1.70828	105.266	2.73288
105.321	1.63155	105.319	2.64485
105.376	1.61256	105.376	2.63934
105.431	1.5772	105.432	2.67753
105.488	1.558	105.487	2.72949
105.543	1.53528	105.541	2.73999
105.598	1.45847	105.598	2.6399
105.654	1.46168	105.656	2.65021
105.709	1.45872	105.711	2.65613
105.763	1.39419	105.768	2.64952
105.821	1.44697	105.825	2.63338
105.881	1.52819	105.881	2.61708
105.935	1.49237	105.934	2.58589
105.99	1.52202	105.99	2.61892
106.044	1.49813	106.046	2.6536
106.1	1.44875	106.101	2.61361
106.155	1.36146	106.157	2.61743
106.212	1.24919	106.214	2.52142
106.27	1.14851	106.27	2.40647
106.327	1.17979	106.327	2.40444
106.382	1.12962	106.384	2.38194
106.439	1.02074	106.437	2.32361
106.497	1.04631	106.494	2.28265
106.549	0.962486	106.551	2.22483
106.605	0.898247	106.604	2.12572
106.661	0.839027	106.66	2.27582
106.718	0.884843	106.717	2.26656
106.776	0.856401	106.773	2.27915
106.832	0.86487	106.831	2.28607
106.887	0.832744	106.889	2.26198
106.942	0.806565	106.945	2.33863
106.997	0.815035	106.998	2.2862
107.056	0.827525	107.053	2.28493
107.112	0.838915	107.109	2.36819
107.168	0.782764	107.165	2.36183
107.225	0.676828	107.22	2.20538
107.282	0.671232	107.278	2.1361
107.34	0.698035	107.334	2.13429
107.395	0.661749	107.392	2.1361
107.449	0.606213	107.449	2.08044
107.506	0.533883	107.505	2.05621
107.567	0.449947	107.562	1.94258
107.624	0.441083	107.618	1.93867
107.679	0.450116	107.673	1.99664
107.734	0.413862	107.732	2.04979
107.789	0.404595	107.786	2.05351
107.845	0.262704	107.84	1.94512
107.903	0.293506	107.896	1.92768
107.96	0.31196	107.953	1.89711
108.012	0.329662	108.006	1.91982
108.066	0.312991	108.063	1.92476
108.125	0.271906	108.116	1.87714
108.181	0.199661	108.171	1.82049
108.234	0.219005	108.229	1.82926
108.29	0.200814	108.286	1.86846
108.346	0.202861	108.343	1.83987
108.402	0.17107	108.4	1.8686
108.456	0.051113	108.457	1.87093
108.515	-0.041589	108.513	1.65869
		108.567	1.57053
		108.622	1.55704
		108.678	1.58007
		108.735	1.62057
		108.794	1.59064
		108.85	1.60042
		108.905	1.57786
		108.957	1.54582
		109.005	1.5653
		109.062	1.56166
		109.118	1.56434
		109.174	1.51583
		109.231	1.48938
		109.286	1.31786
		109.34	1.28512
		109.395	1.24973
		109.451	1.17825
		109.51	1.21469
		109.568	1.31311
		109.624	1.39011
		109.681	1.40863
		109.737	1.34472
		109.79	1.39198
		109.846	1.39614
		109.902	1.3604
		109.958	1.31646
		110.015	1.24724
		110.069	1.1798
		110.126	1.24877
		110.184	1.26819
		110.24	1.21723
		110.294	1.14364
		110.352	1.08875
		110.407	1.10105
		110.463	1.15067
		110.52	0.98369
		110.577	0.958393
		110.634	0.834781
		110.687	0.717366
		110.743	0.753896
		110.8	0.748499
		110.855	0.731537
		110.91	0.719014
		110.967	0.659337
		111.026	0.664444
		111.082	0.652971
		111.138	0.615418
		111.195	0.58072
		111.249	0.519504
		111.303	0.490452
		111.358	0.483847
		111.415	0.522805
		111.473	0.511392
		111.529	0.473378
		111.588	0.427038
		111.644	0.5125
		111.7	0.555609
		111.756	0.599674
		111.814	0.626935
		111.871	0.558437
		111.927	0.557497
		111.985	0.568686
		112.038	0.51485
		112.091	0.522326
		112.148	0.578289
		112.205	0.581393
		112.262	0.509008
		112.317	0.484317
		112.373	0.405702
		112.426	0.403015
		112.481	0.314554
		112.538	0.234448
		112.596	0.23212
		112.65	0.150392
		112.705	0.099569
		112.76	0.011652
		112.818	-0.008106
		112.874	0.085213
		112.929	0.029982
		112.985	-0.007608
		113.04	0.024566

[truncated: 3 more sheets: Figure S20B-D, Figure S21, Figure S27B]
